# Supplementary material for: Snake venom-defined fibrin architecture dictates fibroblast survival and differentiation
Source: Nat Commun. 2023 Feb 23;14:1029. doi: 10.1038/s41467-023-36437-9 (PMC9950370; doi:10.1038/s41467-023-36437-9)
Supplement: Supplementary file 4 — Source data [file 41467_2023_36437_MOESM4_ESM.xlsx]

## Sheet: Statistical analysis data
	Statistical analysis	Figure	Method	Platform	Tukey's multiple comparisons test	P value	Summary
		4d	Two-way ANOVA followed by multiple comparisions using Tukey's correction.	GraphPad Prism 9.0	Fn (-):Coarse vs. Fn (-):Fine	0.0004	***
					Fn (-):Coarse vs. Fn (+):Coarse	0.909	ns
					Fn (-):Coarse vs. Fn (+):Fine	0.0026	**
					Fn (-):Fine vs. Fn (+):Coarse	0.0002	***
					Fn (-):Fine vs. Fn (+):Fine	0.3011	ns
					Fn (+):Coarse vs. Fn (+):Fine	0.0013	**
		4e	Two-way ANOVA followed by multiple comparisions using Tukey's correction.	GraphPad Prism 9.0	Fn (-):Coarse vs. Fn (-):Fine	0.0087	**
					Fn (-):Coarse vs. Fn (+):Coarse	0.1722	ns
					Fn (-):Coarse vs. Fn (+):Fine	0.0017	**
					Fn (-):Fine vs. Fn (+):Coarse	0.2106	ns
					Fn (-):Fine vs. Fn (+):Fine	0.5372	ns
					Fn (+):Coarse vs. Fn (+):Fine	0.0302	*
		4f	Two-tailed Wilcoxon signed-rank test	GraphPad Prism 9.0	Fn-Coarse-Stiff vs. Fn-Coarse-Ultra stiff	0.0012	**
					Fn-Coarse-Soft vs. Fn-Coarse-Ultra stiff	<0.001	***
					Fn-Fine-Ultra stiff vs. Fn-Coarse-Ultra stiff	<0.001	***
					Fn+Coarse-Ultra stiff vs. Fn-Coarse-Ultra stiff	0.0068	**
					Fn-Coarse-Soft vs. Fn-Coarse-Stiff	0.0544	ns
					Fn-Fine-Stiff vs. Fn-Coarse-Stiff	<0.001	***
					Fn+Coarse-Stiff vs. Fn-Coarse-Stiff	0.2044	ns
					Fn-Fine-Soft vs. Fn-Coarse-Soft	<0.001	***
					Fn+Coarse-Soft vs. Fn-Coarse-Soft	0.0883	ns
					Fn-Fine-Stiff vs. Fn-Fine-Ultra stiff	0.0037	**
					Fn-Fine-Soft vs. Fn-Fine-Ultra stiff	<0.001	***
					Fn+Fine-Ultra stiff vs. Fn-Fine-Ultra stiff	0.0507	ns
					Fn-Fine-Soft vs. Fn-Fine-Stiff	0.0104	*
					Fn+Fine-Stiff vs. Fn-Fine-Stiff	<0.001	***
					Fn+Fine-Soft vs. Fn-Fine-Soft	0.0018	**
					Fn+Coarse-Stiff vs. Fn+Coarse-Ultra stiff	0.0001	***
					Fn+Fine-Soft vs. Fn+Fine-Ultra stiff	<0.001	***
					Fn+Fine-Ultra stiff vs. Fn+Coarse-Ultra stiff	<0.001	***
					Fn+Coarse-Soft vs. Fn+Coarse-Stiff	0.0677	ns
					Fn+Fine-Stiff vs. Fn+Coarse-Stiff	<0.001	***
					Fn+Fine-Soft vs. Fn+Coarse-Soft	<0.001	***
					Fn+Fine-Stiff vs. Fn+Fine-Ultra stiff	0.5339	ns
					Fn+Fine-Soft vs. Fn+Fine-Stiff	<0.001	***
		4g	Two-tailed Wilcoxon signed-rank test	GraphPad Prism 9.0	Fn-Coarse-Stiff vs. Fn-Coarse-Ultra stiff	0.3229	ns
					Fn-Coarse-Soft vs. Fn-Coarse-Ultra stiff	0.4747	ns
					Fn-Fine-Ultra stiff vs. Fn-Coarse-Ultra stiff	<0.001	***
					Fn+Coarse-Ultra stiff vs. Fn-Coarse-Ultra stiff	0.0912	ns
					Fn-Coarse-Soft vs. Fn-Coarse-Stiff	0.7214	ns
					Fn-Fine-Stiff vs. Fn-Coarse-Stiff	<0.001	***
					Fn+Coarse-Stiff vs. Fn-Coarse-Stiff	0.1614	ns
					Fn-Fine-Soft vs. Fn-Coarse-Soft	<0.001	***
					Fn+Coarse-Soft vs. Fn-Coarse-Soft	0.9402	ns
					Fn-Fine-Stiff vs. Fn-Fine-Ultra stiff	0.3278	ns
					Fn-Fine-Soft vs. Fn-Fine-Ultra stiff	0.6804	ns
					Fn+Fine-Ultra stiff vs. Fn-Fine-Ultra stiff	0.1408	ns
					Fn-Fine-Soft vs. Fn-Fine-Stiff	0.0761	ns
					Fn+Fine-Stiff vs. Fn-Fine-Stiff	0.4338	ns
					Fn+Fine-Soft vs. Fn-Fine-Soft	0.0796	ns
					Fn+Coarse-Stiff vs. Fn+Coarse-Ultra stiff	0.0923	ns
					Fn+Fine-Ultra stiff vs. Fn+Coarse-Ultra stiff	<0.001	***
					Fn+Coarse-Soft vs. Fn+Coarse-Stiff	0.1333	ns
					Fn+Fine-Stiff vs. Fn+Coarse-Stiff	<0.001	***
					Fn+Fine-Soft vs. Fn+Coarse-Soft	<0.001	***
					Fn+Fine-Stiff vs. Fn+Fine-Ultra stiff	0.5138	ns
					Fn+Fine-Soft vs. Fn+Fine-Ultra stiff	0.0075	**
					Fn+Fine-Soft vs. Fn+Fine-Stiff	0.0055	**
		4h	Two-tailed Wilcoxon signed-rank test	GraphPad Prism 9.0	Fn-Coarse-Stiff vs. Fn-Coarse-Ultra stiff	0.0195	*
					Fn-Coarse-Soft vs. Fn-Coarse-Ultra stiff	<0.001	***
					Fn-Fine-Ultra stiff vs. Fn-Coarse-Ultra stiff	<0.001	***
					Fn+Coarse-Ultra stiff vs. Fn-Coarse-Ultra stiff	<0.001	***
					Fn-Coarse-Soft vs. Fn-Coarse-Stiff	0.1146	ns
					Fn-Fine-Stiff vs. Fn-Coarse-Stiff	<0.001	***
					Fn+Coarse-Stiff vs. Fn-Coarse-Stiff	0.0445	*
					Fn-Fine-Soft vs. Fn-Coarse-Soft	<0.001	***
					Fn+Coarse-Soft vs. Fn-Coarse-Soft	0.0899	ns
					Fn-Fine-Stiff vs. Fn-Fine-Ultra stiff	0.026	*
					Fn-Fine-Soft vs. Fn-Fine-Ultra stiff	<0.001	***
					Fn+Fine-Ultra stiff vs. Fn-Fine-Ultra stiff	0.4151	ns
					Fn-Fine-Soft vs. Fn-Fine-Stiff	0.0031	**
					Fn+Fine-Stiff vs. Fn-Fine-Stiff	<0.001	***
					Fn+Fine-Soft vs. Fn-Fine-Soft	0.001	***
					Fn+Coarse-Stiff vs. Fn+Coarse-Ultra stiff	<0.001	***
					Fn+Coarse-Soft vs. Fn+Coarse-Ultra stiff	<0.001	***
					Fn+Fine-Ultra stiff vs. Fn+Coarse-Ultra stiff	<0.001	***
					Fn+Coarse-Soft vs. Fn+Coarse-Stiff	0.0127	*
					Fn+Fine-Stiff vs. Fn+Coarse-Stiff	<0.001	***
					Fn+Fine-Soft vs. Fn+Coarse-Soft	<0.001	***
					Fn+Fine-Stiff vs. Fn+Fine-Ultra stiff	0.7337	ns
					Fn+Fine-Soft vs. Fn+Fine-Ultra stiff	<0.001	***
					Fn+Fine-Soft vs. Fn+Fine-Stiff	<0.001	***
		5c	Two-way ANOVA followed by multiple comparisions using Tukey's correction.	GraphPad Prism 9.0	TGFβ (-):Fine Stiff vs. TGFβ (-):Fine Soft	0.554	ns	Blebbistatin (-)
					TGFβ (-):Fine Stiff vs. TGFβ (+):Fine Stiff	<0.001	***
					TGFβ (-):Fine Stiff vs. TGFβ (+):Fine Soft	0.3379	ns
					TGFβ (-):Fine Soft vs. TGFβ (+):Fine Stiff	<0.001	***
					TGFβ (-):Fine Soft vs. TGFβ (+):Fine Soft	0.0527	ns
					TGFβ (+):Fine Stiff vs. TGFβ (+):Fine Soft	<0.001	***
					TGFβ (-):Fine Stiff vs. TGFβ (-):Fine Soft	0.9236	ns	Blebbistatin (+)
					TGFβ (-):Fine Stiff vs. TGFβ (+):Fine Stiff	0.9935	ns
					TGFβ (-):Fine Stiff vs. TGFβ (+):Fine Soft	0.6815	ns
					TGFβ (-):Fine Soft vs. TGFβ (+):Fine Stiff	0.8177	ns
					TGFβ (-):Fine Soft vs. TGFβ (+):Fine Soft	0.9532	ns
					TGFβ (+):Fine Stiff vs. TGFβ (+):Fine Soft	0.5385	ns
					TGFβ (-):Fine Stiff Bleb (-) vs. TGFβ (-):Fine Stiff Bleb (+)	0.388	ns
					TGFβ (-):Fine Stiff Bleb (-) vs. TGFβ (+):Fine Stiff Bleb (-)	<0.001	***
					TGFβ (-):Fine Stiff Bleb (-) vs. TGFβ (+):Fine Stiff Bleb (+)	0.2848	ns
					TGFβ (-):Fine Stiff Bleb (+) vs. TGFβ (+):Fine Stiff Bleb (-)	<0.001	***
					TGFβ (-):Fine Stiff Bleb (+) vs. TGFβ (+):Fine Stiff Bleb (+)	0.9939	ns
					TGFβ (+):Fine Stiff Bleb (-) vs. TGFβ (+):Fine Stiff Bleb (+)	<0.001	***
		5d	Two-way ANOVA followed by multiple comparisions using Tukey's correction.	GraphPad Prism 9.0	TGFβ (-):Coarse Stiff vs. TGFβ (-):Fine Stiff	0.7005	ns
					TGFβ (-):Coarse Stiff vs. TGFβ (+):Coarse Stiff	0.0158	*
					TGFβ (-):Coarse Stiff vs. TGFβ (+):Fine Stiff	<0.001	***
					TGFβ (-):Fine Stiff vs. TGFβ (+):Coarse Stiff	0.0724	ns
					TGFβ (-):Fine Stiff vs. TGFβ (+):Fine Stiff	<0.001	***
					TGFβ (+):Coarse Stiff vs. TGFβ (+):Fine Stiff	0.0022	**
		5e	Two-way ANOVA followed by multiple comparisions using Tukey's correction.	GraphPad Prism 9.0	TGFβ (-):Coarse Stiff vs. TGFβ (-):Fine Stiff	0.894	ns
					TGFβ (-):Coarse Stiff vs. TGFβ (+):Coarse Stiff	0.9986	ns
					TGFβ (-):Coarse Stiff vs. TGFβ (+):Fine Stiff	0.0122	*
					TGFβ (-):Fine Stiff vs. TGFβ (+):Coarse Stiff	0.9444	ns
					TGFβ (-):Fine Stiff vs. TGFβ (+):Fine Stiff	0.005	**
					TGFβ (+):Coarse Stiff vs. TGFβ (+):Fine Stiff	0.01	**
		6d	Two-way ANOVA followed by multiple comparisions using Tukey's correction.	GraphPad Prism 9.0	Stiff:Coarse TGFβ (+) vs. Stiff:Fine TGFβ (+)	0.0021	**	Blebbistatin (-)
					Stiff:Coarse TGFβ (+) vs. Soft:Coarse TGFβ (+)	>0.9999	ns
					Stiff:Coarse TGFβ (+) vs. Soft:Fine TGFβ (+)	0.0543	ns
					Stiff:Fine TGFβ (+) vs. Soft:Coarse TGFβ (+)	0.0021	**
					Stiff:Fine TGFβ (+) vs. Soft:Fine TGFβ (+)	0.1303	ns
					Soft:Coarse TGFβ (+) vs. Soft:Fine TGFβ (+)	0.0533	ns
					Stiff:Fine Bleb (-) vs. Stiff:Fine Bleb (+)	0.0045	**
					Stiff:Fine Bleb (-) vs. Soft:Fine Bleb (-)	0.148	ns
					Stiff:Fine Bleb (-) vs. Soft:Fine Bleb (+)	0.017	*
					Stiff:Fine Bleb (+) vs. Soft:Fine Bleb (-)	0.1197	ns
					Stiff:Fine Bleb (+) vs. Soft:Fine Bleb (+)	0.7373	ns
					Soft:Fine Bleb (-) vs. Soft:Fine Bleb (+)	0.4533	ns
		6f	Two-way ANOVA followed by multiple comparisions using Tukey's correction.	GraphPad Prism 9.0	Stiff:Coarse TGFβ (+) vs. Stiff:Fine TGFβ (+)	0.0366	*
					Stiff:Coarse TGFβ (+) vs. Soft:Coarse TGFβ (+)	0.9237	ns
					Stiff:Coarse TGFβ (+) vs. Soft:Fine TGFβ (+)	0.2179	ns
					Stiff:Fine TGFβ (+) vs. Soft:Coarse TGFβ (+)	0.0157	*
					Stiff:Fine TGFβ (+) vs. Soft:Fine TGFβ (+)	0.5998	ns
					Soft:Coarse TGFβ (+) vs. Soft:Fine TGFβ (+)	0.0929	ns
		S12a	Two-tailed Wilcoxon signed-rank test	GraphPad Prism 9.0	Fn-Coarse-Stiff vs. Fn-Coarse-Ultra stiff	0.3661	ns
					Fn-Coarse-Soft vs. Fn-Coarse-Ultra stiff	0.36	ns
					Fn-Fine-Ultra stiff vs. Fn-Coarse-Ultra stiff	<0.001	***
					Fn+Coarse-Ultra stiff vs. Fn-Coarse-Ultra stiff	0.2178	ns
					Fn-Coarse-Soft vs. Fn-Coarse-Stiff	0.0118	*
					Fn-Fine-Stiff vs. Fn-Coarse-Stiff	<0.001	***
					Fn+Coarse-Stiff vs. Fn-Coarse-Stiff	0.0204	*
					Fn-Fine-Soft vs. Fn-Coarse-Soft	0.6605	ns
					Fn+Coarse-Soft vs. Fn-Coarse-Soft	0.1622	ns
					Fn-Fine-Stiff vs. Fn-Fine-Ultra stiff	0.9823	ns
					Fn-Fine-Soft vs. Fn-Fine-Ultra stiff	0.0226	*
					Fn+Fine-Ultra stiff vs. Fn-Fine-Ultra stiff	<0.001	***
					Fn-Fine-Soft vs. Fn-Fine-Stiff	0.014	*
					Fn+Fine-Stiff vs. Fn-Fine-Stiff	0.0057	**
					Fn+Fine-Soft vs. Fn-Fine-Soft	0.4874	ns
					Fn+Coarse-Stiff vs. Fn+Coarse-Ultra stiff	0.2204	ns
					Fn+Coarse-Soft vs. Fn+Coarse-Ultra stiff	0.0373	*
					Fn+Fine-Ultra stiff vs. Fn+Coarse-Ultra stiff	0.0112	*
					Fn+Coarse-Soft vs. Fn+Coarse-Stiff	0.5732	ns
					Fn+Fine-Stiff vs. Fn+Coarse-Stiff	0.0475	ns
					Fn+Fine-Soft vs. Fn+Coarse-Soft	0.2407	ns
					Fn+Fine-Stiff vs. Fn+Fine-Ultra stiff	0.3535	ns
					Fn+Fine-Soft vs. Fn+Fine-Ultra stiff	0.0825	ns
		S12b	Two-tailed Wilcoxon signed-rank test	GraphPad Prism 9.0	Fn-Coarse-Stiff vs. Fn-Coarse-Ultra stiff	0.9861	ns
					Fn-Coarse-Soft vs. Fn-Coarse-Ultra stiff	0.83	ns
					Fn-Fine-Ultra stiff vs. Fn-Coarse-Ultra stiff	<0.001	***
					Fn+Coarse-Ultra stiff vs. Fn-Coarse-Ultra stiff	0.4006	ns
					Fn-Coarse-Soft vs. Fn-Coarse-Stiff	0.3527	ns
					Fn-Fine-Stiff vs. Fn-Coarse-Stiff	0.0017	**
					Fn+Coarse-Stiff vs. Fn-Coarse-Stiff	0.5357	ns
					Fn-Fine-Soft vs. Fn-Coarse-Soft	0.7654	ns
					Fn+Coarse-Soft vs. Fn-Coarse-Soft	0.7647	ns
					Fn-Fine-Stiff vs. Fn-Fine-Ultra stiff	0.1244	ns
					Fn-Fine-Soft vs. Fn-Fine-Ultra stiff	0.0893	ns
					Fn+Fine-Ultra stiff vs. Fn-Fine-Ultra stiff	0.0315	*
					Fn-Fine-Soft vs. Fn-Fine-Stiff	0.4439	ns
					Fn+Fine-Stiff vs. Fn-Fine-Stiff	0.0058	**
					Fn+Fine-Soft vs. Fn-Fine-Soft	0.8903	ns
					Fn+Coarse-Stiff vs. Fn+Coarse-Ultra stiff	0.746	ns
					Fn+Coarse-Soft vs. Fn+Coarse-Ultra stiff	0.7419	ns
					Fn+Fine-Ultra stiff vs. Fn+Coarse-Ultra stiff	0.7461	ns
					Fn+Coarse-Soft vs. Fn+Coarse-Stiff	0.8273	ns
					Fn+Fine-Stiff vs. Fn+Coarse-Stiff	0.3676	ns
					Fn+Fine-Soft vs. Fn+Coarse-Soft	0.714	ns
					Fn+Fine-Stiff vs. Fn+Fine-Ultra stiff	0.6906	ns
					Fn+Fine-Soft vs. Fn+Fine-Ultra stiff	0.5084	ns
		S12c	Two-tailed Wilcoxon signed-rank test	GraphPad Prism 9.0	Fn-Coarse-Stiff vs. Fn-Coarse-Ultra stiff	0.6144	ns
					Fn-Coarse-Soft vs. Fn-Coarse-Ultra stiff	0.14	ns
					Fn-Fine-Ultra stiff vs. Fn-Coarse-Ultra stiff	<0.001	***
					Fn+Coarse-Ultra stiff vs. Fn-Coarse-Ultra stiff	0.0902	ns
					Fn-Coarse-Soft vs. Fn-Coarse-Stiff	0.2613	ns
					Fn-Fine-Stiff vs. Fn-Coarse-Stiff	0.0256	*
					Fn+Coarse-Stiff vs. Fn-Coarse-Stiff	0.2105	ns
					Fn-Fine-Soft vs. Fn-Coarse-Soft	<0.001	***
					Fn+Coarse-Soft vs. Fn-Coarse-Soft	0.018	*
					Fn-Fine-Stiff vs. Fn-Fine-Ultra stiff	0.0172	*
					Fn-Fine-Soft vs. Fn-Fine-Ultra stiff	0.5573	ns
					Fn+Fine-Ultra stiff vs. Fn-Fine-Ultra stiff	0.0019	**
					Fn-Fine-Soft vs. Fn-Fine-Stiff	0.0018	**
					Fn+Fine-Stiff vs. Fn-Fine-Stiff	0.0258	*
					Fn+Fine-Soft vs. Fn-Fine-Soft	0.0656	ns
					Fn+Coarse-Stiff vs. Fn+Coarse-Ultra stiff	0.5394	ns
					Fn+Coarse-Soft vs. Fn+Coarse-Ultra stiff	0.6797	ns
					Fn+Fine-Ultra stiff vs. Fn+Coarse-Ultra stiff	0.3921	ns
					Fn+Coarse-Soft vs. Fn+Coarse-Stiff	0.4559	ns
					Fn+Fine-Stiff vs. Fn+Coarse-Stiff	0.7835	ns
					Fn+Fine-Soft vs. Fn+Coarse-Soft	0.3701	ns
					Fn+Fine-Stiff vs. Fn+Fine-Ultra stiff	0.6578	ns
					Fn+Fine-Soft vs. Fn+Fine-Ultra stiff	0.0831	ns
		S12d	Two-tailed Wilcoxon signed-rank test	GraphPad Prism 9.0	Fn-Coarse-Stiff vs. Fn-Coarse-Ultra stiff	0.7991	ns
					Fn-Coarse-Soft vs. Fn-Coarse-Ultra stiff	0.002	**
					Fn-Fine-Ultra stiff vs. Fn-Coarse-Ultra stiff	<0.001	***
					Fn+Coarse-Ultra stiff vs. Fn-Coarse-Ultra stiff	0.0541	ns
					Fn-Coarse-Soft vs. Fn-Coarse-Stiff	0.1623	ns
					Fn-Fine-Stiff vs. Fn-Coarse-Stiff	<0.001	***
					Fn+Coarse-Stiff vs. Fn-Coarse-Stiff	0.0497	*
					Fn-Fine-Soft vs. Fn-Coarse-Soft	0.5282	ns
					Fn+Coarse-Soft vs. Fn-Coarse-Soft	0.0395	*
					Fn-Fine-Stiff vs. Fn-Fine-Ultra stiff	0.1225	ns
					Fn-Fine-Soft vs. Fn-Fine-Ultra stiff	0.0122	*
					Fn+Fine-Ultra stiff vs. Fn-Fine-Ultra stiff	<0.001	***
					Fn-Fine-Soft vs. Fn-Fine-Stiff	0.0918	ns
					Fn+Fine-Stiff vs. Fn-Fine-Stiff	0.9829	ns
					Fn+Fine-Soft vs. Fn-Fine-Soft	0.7653	ns
					Fn+Coarse-Stiff vs. Fn+Coarse-Ultra stiff	0.4694	ns
					Fn+Coarse-Soft vs. Fn+Coarse-Ultra stiff	0.3253	ns
					Fn+Fine-Ultra stiff vs. Fn+Coarse-Ultra stiff	<0.001	***
					Fn+Coarse-Soft vs. Fn+Coarse-Stiff	0.5118	ns
					Fn+Fine-Stiff vs. Fn+Coarse-Stiff	0.4856	ns
					Fn+Fine-Soft vs. Fn+Coarse-Soft	0.6183	ns
					Fn+Fine-Stiff vs. Fn+Fine-Ultra stiff	0.0055	**
					Fn+Fine-Soft vs. Fn+Fine-Ultra stiff	0.0013	**
		S12e	Two-tailed Wilcoxon signed-rank test	GraphPad Prism 9.0	Fn-Coarse-Stiff vs. Fn-Coarse-Ultra stiff	0.0846	ns
					Fn-Coarse-Soft vs. Fn-Coarse-Ultra stiff	0.74	ns
					Fn-Fine-Ultra stiff vs. Fn-Coarse-Ultra stiff	<0.001	***
					Fn+Coarse-Ultra stiff vs. Fn-Coarse-Ultra stiff	0.0115	*
					Fn-Coarse-Soft vs. Fn-Coarse-Stiff	0.5366	ns
					Fn-Fine-Stiff vs. Fn-Coarse-Stiff	0.5714	ns
					Fn+Coarse-Stiff vs. Fn-Coarse-Stiff	0.027	*
					Fn-Fine-Soft vs. Fn-Coarse-Soft	<0.001	***
					Fn+Coarse-Soft vs. Fn-Coarse-Soft	<0.001	***
					Fn-Fine-Stiff vs. Fn-Fine-Ultra stiff	0.0012	**
					Fn-Fine-Soft vs. Fn-Fine-Ultra stiff	0.2227	ns
					Fn+Fine-Ultra stiff vs. Fn-Fine-Ultra stiff	0.3326	ns
					Fn-Fine-Soft vs. Fn-Fine-Stiff	0.1018	ns
					Fn+Fine-Stiff vs. Fn-Fine-Stiff	<0.001	***
					Fn+Fine-Soft vs. Fn-Fine-Soft	0.0811	ns
					Fn+Coarse-Stiff vs. Fn+Coarse-Ultra stiff	0.2322	ns
					Fn+Coarse-Soft vs. Fn+Coarse-Ultra stiff	0.0068	**
					Fn+Fine-Ultra stiff vs. Fn+Coarse-Ultra stiff	0.0279	*
					Fn+Coarse-Soft vs. Fn+Coarse-Stiff	0.0802	ns
					Fn+Fine-Stiff vs. Fn+Coarse-Stiff	0.0069	**
					Fn+Fine-Soft vs. Fn+Coarse-Soft	0.4868	ns
					Fn+Fine-Stiff vs. Fn+Fine-Ultra stiff	0.4093	ns
					Fn+Fine-Soft vs. Fn+Fine-Ultra stiff	0.2729	ns
		S12f	Two-tailed Wilcoxon signed-rank test	GraphPad Prism 9.0	Fn-Coarse-Stiff vs. Fn-Coarse-Ultra stiff	0.3548	ns
					Fn-Coarse-Soft vs. Fn-Coarse-Ultra stiff	0.01	*
					Fn-Fine-Ultra stiff vs. Fn-Coarse-Ultra stiff	<0.001	***
					Fn+Coarse-Ultra stiff vs. Fn-Coarse-Ultra stiff	0.0018	**
					Fn-Coarse-Soft vs. Fn-Coarse-Stiff	0.192	ns
					Fn-Fine-Stiff vs. Fn-Coarse-Stiff	<0.001	***
					Fn+Coarse-Stiff vs. Fn-Coarse-Stiff	<0.001	***
					Fn-Fine-Soft vs. Fn-Coarse-Soft	0.0292	*
					Fn+Coarse-Soft vs. Fn-Coarse-Soft	0.7182	ns
					Fn-Fine-Stiff vs. Fn-Fine-Ultra stiff	0.7278	ns
					Fn-Fine-Soft vs. Fn-Fine-Ultra stiff	0.0103	*
					Fn+Fine-Ultra stiff vs. Fn-Fine-Ultra stiff	<0.001	***
					Fn-Fine-Soft vs. Fn-Fine-Stiff	0.3747	ns
					Fn+Fine-Stiff vs. Fn-Fine-Stiff	0.1742	ns
					Fn+Fine-Soft vs. Fn-Fine-Soft	0.7449	ns
					Fn+Coarse-Stiff vs. Fn+Coarse-Ultra stiff	0.8322	ns
					Fn+Coarse-Soft vs. Fn+Coarse-Ultra stiff	0.4152	ns
					Fn+Fine-Ultra stiff vs. Fn+Coarse-Ultra stiff	<0.001	***
					Fn+Coarse-Soft vs. Fn+Coarse-Stiff	0.4245	ns
					Fn+Fine-Stiff vs. Fn+Coarse-Stiff	0.1292	ns
					Fn+Fine-Soft vs. Fn+Coarse-Soft	0.8524	ns
					Fn+Fine-Stiff vs. Fn+Fine-Ultra stiff	0.0409	*
					Fn+Fine-Soft vs. Fn+Fine-Ultra stiff	0.0107	*
		S14c	Two-way ANOVA followed by multiple comparisions using Tukey's correction.	GraphPad Prism 9.0	Stiff:Coarse TGFβ (+) vs. Stiff:Fine TGFβ (+)	0.9867	ns	3 days
					Stiff:Coarse TGFβ (+) vs. Soft:Coarse TGFβ (+)	0.0055	**
					Stiff:Coarse TGFβ (+) vs. Soft:Fine TGFβ (+)	0.8388	ns
					Stiff:Fine TGFβ (+) vs. Soft:Coarse TGFβ (+)	0.0037	**
					Stiff:Fine TGFβ (+) vs. Soft:Fine TGFβ (+)	0.6657	ns
					Soft:Coarse TGFβ (+) vs. Soft:Fine TGFβ (+)	0.016	*
					Stiff:Coarse TGFβ (+) vs. Stiff:Fine TGFβ (+)	<0.001	***	5 days
					Stiff:Coarse TGFβ (+) vs. Soft:Coarse TGFβ (+)	>0.9999	ns
					Stiff:Coarse TGFβ (+) vs. Soft:Fine TGFβ (+)	0.1719	ns
					Stiff:Fine TGFβ (+) vs. Soft:Coarse TGFβ (+)	<0.001	***
					Stiff:Fine TGFβ (+) vs. Soft:Fine TGFβ (+)	0.001	***
					Soft:Coarse TGFβ (+) vs. Soft:Fine TGFβ (+)	0.1788	ns
		S14d	Two-way ANOVA followed by multiple comparisions using Tukey's correction.	GraphPad Prism 9.0	Stiff:Coarse TGFβ (+) vs. Stiff:Fine TGFβ (+)	0.4969	ns
					Stiff:Coarse TGFβ (+) vs. Soft:Coarse TGFβ (+)	0.0604	ns
					Stiff:Coarse TGFβ (+) vs. Soft:Fine TGFβ (+)	0.6423	ns
					Stiff:Fine TGFβ (+) vs. Soft:Coarse TGFβ (+)	0.0034	**
					Stiff:Fine TGFβ (+) vs. Soft:Fine TGFβ (+)	0.9945	ns
					Soft:Coarse TGFβ (+) vs. Soft:Fine TGFβ (+)	0.0057	**
		S14e	Two-way ANOVA followed by multiple comparisions using Tukey's correction.	GraphPad Prism 9.0	Stiff:Coarse TGFβ (+) vs. Stiff:Fine TGFβ (+)	0.1843	ns
					Stiff:Coarse TGFβ (+) vs. Soft:Coarse TGFβ (+)	0.1316	ns
					Stiff:Coarse TGFβ (+) vs. Soft:Fine TGFβ (+)	0.7701	ns
					Stiff:Fine TGFβ (+) vs. Soft:Coarse TGFβ (+)	0.006	**
					Stiff:Fine TGFβ (+) vs. Soft:Fine TGFβ (+)	0.5869	ns
					Soft:Coarse TGFβ (+) vs. Soft:Fine TGFβ (+)	0.0337	*
		S15b	Two-way ANOVA followed by multiple comparisions using Tukey's correction.	GraphPad Prism 9.0	Stiff:Coarse TGFβ (+) vs. Stiff:Fine TGFβ (+)	0.014	*
					Stiff:Coarse TGFβ (+) vs. Soft:Coarse TGFβ (+)	0.9986	ns
					Stiff:Coarse TGFβ (+) vs. Soft:Fine TGFβ (+)	0.5018	ns
					Stiff:Fine TGFβ (+) vs. Soft:Coarse TGFβ (+)	0.0115	*
					Stiff:Fine TGFβ (+) vs. Soft:Fine TGFβ (+)	0.1058	ns
					Soft:Coarse TGFβ (+) vs. Soft:Fine TGFβ (+)	0.4249	ns
		S17c	Two-way ANOVA followed by multiple comparisions using Tukey's correction.	GraphPad Prism 9.0	Stiff:Coarse TGFβ (+) vs. Stiff:Fine TGFβ (+)	0.2851	ns	3 days
					Stiff:Coarse TGFβ (+) vs. Soft:Coarse TGFβ (+)	0.0006	***
					Stiff:Coarse TGFβ (+) vs. Soft:Fine TGFβ (+)	0.5034	ns
					Stiff:Fine TGFβ (+) vs. Soft:Coarse TGFβ (+)	0.0001	***
					Stiff:Fine TGFβ (+) vs. Soft:Fine TGFβ (+)	0.0381	*
					Soft:Coarse TGFβ (+) vs. Soft:Fine TGFβ (+)	0.0031	**
					Stiff:Coarse TGFβ (+) vs. Stiff:Fine TGFβ (+)	0.0063	**	5 days
					Stiff:Coarse TGFβ (+) vs. Soft:Coarse TGFβ (+)	0.737	ns
					Stiff:Coarse TGFβ (+) vs. Soft:Fine TGFβ (+)	0.1042	ns
					Stiff:Fine TGFβ (+) vs. Soft:Coarse TGFβ (+)	0.0019	**
					Stiff:Fine TGFβ (+) vs. Soft:Fine TGFβ (+)	0.2433	ns
					Soft:Coarse TGFβ (+) vs. Soft:Fine TGFβ (+)	0.0246	*
		S17f	Two-way ANOVA followed by multiple comparisions using Tukey's correction.	GraphPad Prism 9.0	Stiff:Coarse TGFβ (+) vs. Stiff:Fine TGFβ (+)	0.0603	ns
					Stiff:Coarse TGFβ (+) vs. Soft:Coarse TGFβ (+)	0.9851	ns
					Stiff:Coarse TGFβ (+) vs. Soft:Fine TGFβ (+)	0.5147	ns
					Stiff:Fine TGFβ (+) vs. Soft:Coarse TGFβ (+)	0.0979	ns
					Stiff:Fine TGFβ (+) vs. Soft:Fine TGFβ (+)	0.4127	ns
					Soft:Coarse TGFβ (+) vs. Soft:Fine TGFβ (+)	0.7046	ns
		S17g	Two-way ANOVA followed by multiple comparisions using Tukey's correction.	GraphPad Prism 9.0	Stiff:Coarse TGFβ (+) vs. Stiff:Fine TGFβ (+)	0.0223	*
					Stiff:Coarse TGFβ (+) vs. Soft:Coarse TGFβ (+)	0.9899	ns
					Stiff:Coarse TGFβ (+) vs. Soft:Fine TGFβ (+)	0.1404	ns
					Stiff:Fine TGFβ (+) vs. Soft:Coarse TGFβ (+)	0.0337	*
					Stiff:Fine TGFβ (+) vs. Soft:Fine TGFβ (+)	0.5785	ns
					Soft:Coarse TGFβ (+) vs. Soft:Fine TGFβ (+)	0.2114	ns
		S18c	Two-way ANOVA followed by multiple comparisions using Tukey's correction.	GraphPad Prism 9.0	Stiff:Coarse TGFβ (+) vs. Stiff:Fine TGFβ (+)	0.0667	ns
					Stiff:Coarse TGFβ (+) vs. Soft:Coarse TGFβ (+)	0.027	*
					Stiff:Coarse TGFβ (+) vs. Soft:Fine TGFβ (+)	0.8012	ns
					Stiff:Fine TGFβ (+) vs. Soft:Coarse TGFβ (+)	0.0007	***
					Stiff:Fine TGFβ (+) vs. Soft:Fine TGFβ (+)	0.0189	*
					Soft:Coarse TGFβ (+) vs. Soft:Fine TGFβ (+)	0.0966	ns

## Sheet: Figure 1
		Sample	Pore size by SANS/USANS-90%D2O (microns)		Pore size (CLSM)-90%D2O (microns)				Pore size (CLSM)-H2O (microns)
	Figure 1d	S1	NA		12.3425	12.0159	10.693		13.3588	12.4705	10.9495
		S2	NA		8.2553	8.8458	7.5438		9.87385	9.60583	8.812
		S3	5.9259		4.08688	4.10458	3.99973		4.96632	5.92125	4.15977
		S4	5.4822		5.24933	3.42245	5.16421		5.45456	5.42938	5.01896
		S5	3.6937		3.434	2.292	2.00493		3.56933	4.79286	5.38569
		S6	2.6845		2.47063	2.1608	2.45047		2.512	2.3425	3.332
		S9	2.6295		1.89889	2.0123	1.67077		1.46	1.38667	2.16895
		Thrombin 0.0002 -10 min			3.48889	3.1	3.0479		4.41267	4.908	4.66271
		Thrombin 0.001 -10 min			2.05229	2.4	2.815		2.23556	2.55625	2.73476
		Thrombin 0.01 -10 min							1.229	1.33947	1.15677
		Thrombin 0.0001 -5 min							3.0755	3.272	3.08472
		Thrombin 0.0002 -5 min							2.08062	2.2495	2.42042
		Thrombin 0.001 -5 min							1.476	1.32925	1.30975
		Thrombin 0.01 -5 min							1.10429	1.227	1.25736
		Sample	Fiber radius by SANS/USANS-90%D2O (nm)		Fiber radius by CLSM-90%D2O (nm)				Fiber radius by CLSM-H2O (nm)				Fiber radius by SANS/USANS-H2O (nm)
	Figure 1e	S1	643		685	648	746		843	784	842		768.441
		S2	480		549	619	596		674	784	814		686.785
		S3	344		378	448	381		614	507	498		NA
		S4	416		498	397	485		NA				467.511
		S5	282		315	404	328		378	471	466		389.206
		S6	167		241	295	261		NA				210.336
		S7	221		341	397	354		NA				NA
		S8	127		242	275	314		365	311	303		NA
		S9	119		245	254	268		NA				203.321
		Thrombin 0.0002	338		NA				NA				NA
		Thrombin 0.001	161		NA				NA				274.301

## Sheet: Figure 2
			Storage modulus G' (Pa)										Endpoint Storage modulus G' (Pa)
	Figure 2a	Time (min)	S1	S2	S3	S8	S4	S5	S6			Figure 2b	S1	S2	S3	S5	S8	S4	S5	S6	S10
		2.61667	7.24e-06	0.04707		0.16352		0.22367	81.586				412	425	387	472	185	395	472	461	197
		3.61667	0.099228	0.2213		0.17568		0.18212	204.35				387	465	416	450	251	430	450	420	168
		4.61667	5.9e-06	0.2743	1.03e-05	5.9478		10.577	264.34				312	372	540	350	201	472	350	495	214
		5.61667	9.13e-06	0.099628	8.59e-06	17.706		47.79	290.81
		6.61667	0.26989	0.18863	0.20256	39.387	0.044131	100.29	309.04
		7.61667	6.88e-06	0.38648	1.8352	71.77	0.040508	158.91	323.17
		8.61667	5.33e-06	0.21183	5.3493	106.18	7.17e-06	209.04	334.54
		9.61667	4.39e-06	0.18925	11.755	135.99	0.3482	244.83	344.05
		10.6167	7.04e-06	0.20698	21.422	159.3	1.0361	272.38	352.26
		11.6167	2.95e-06	0.064074	33.928	176.31	7.0079	289.94	359.29
		12.6167	1.94e-06	0.07891	49.671	188.09	19.862	302.47	365.99
		13.6167	9.55e-06	0.16664	66.459	197.07	39.576	313.09	372.16				Endpoint Storage Loss Factor
		14.6167	8.46e-06	0.11063	83.331	203.88	65.594	320.54	377.44			Figure 2c	S1	S2	S3	S5	S8	S4	S5	S6	S10
		15.6167	4.91e-06	0.20278	99.049	209.66	96.111	326.64	381.89				0.029	0.031	0.024	0.021	0.051	0.023	0.021	0.014	0.063
		16.6167	6.74e-06	0.24495	113.4	214.1	128.97	332.09	385.97				0.021	0.021	0.017	0.016	0.048	0.017	0.016	0.025	0.057
		17.6167	0.028891	0.13759	126.93	218.97	161.67	339.75	390.59				0.037	0.028	0.028	0.024	0.072	0.026	0.024	0.021	0.064
		18.6167	0.056224	0.10903	138.32	222.43	192.09	346.18	395.17
		19.6167	1.04e-05	0.17204	148.49	225.75	222.71	348.04	399.38
		20.6167	0.014563	0.37163	157.07	228.99	256.57	355.01	402.86
		21.6167	1.05e-05	8.69e-06	164.47	231.91	282.56	360.08	405.83
		22.6167	0.18303	0.090185	171.37	234.64	303.4	364.15	409.2
		23.6167	2e-06	0.13312	177.56	236.97	315.99	368.3	412.3
		24.6167	0.015597	0.47468	183.21	238.68	340.48	372.07	415.68
		25.6167	7.3e-06	0.24165	188.31	241.08	355.4	374.85	420.07
		26.6167	3.14e-06	0.15695	193.38	243.22	367	374.59	423.31
		27.6167	1.45e-05	0.31597	197.89	245.14	377.54	382.06	424.33
		28.6167	5.43e-06	0.17565	202.13	247.14	385.09	386.74	422.21
		29.6167	6.28e-06	0.2579	206.35	248.93	390.94	387.94	419.67
		30.6167	4.68e-06	0.29486	210.6	250.41	388.53	391.77	417.72
		31.6167	8.22e-06	0.35679	215.3	251.68	403.09	395.7	416.36
		32.6167	0.15046	0.41792	218.5	253.53	406.64	395.51	414.41
		33.6167	5.02e-06	0.29003	222.75	254.5	408.76	402.7	413.19
		34.6167	4.27e-06	0.4193	225.92	256.36	413.1	406.21	412.34
		35.6167	0.054228	0.60374	229.89	256.81	407.4	408.43	411.24
		36.6167	0.05051	0.65086	232.55	258.06	410.04	411.62	410.22
		37.6167	0.054846	0.68333	235.85	259.23	424.92	413.95	409.72
		38.6167	2.7e-06	0.97254	238.85	260.06	427.8	416.33	408.56
		39.6167	0.069223	0.78197	242.11	260.56	431.42	416.44	407.49
		40.6167	0.09082	0.83672	245.2	261.31	419.79	418.06	407.18
		41.6167	8.82e-06	1.4817	248.06	262.09	437.58	419.75	407.77
		42.6167	4.73e-06	1.7374	251.21	262.43	434.18	420.89	407.83
		43.6167	0.052827	1.9901	254.09	263.23	435.96	421.75	407.83
		44.6167	5.33e-06	2.1644	256.73	264.14	444.68	421.95	408.51
		45.6167	4.19e-06	2.6639	259.62	265.06	445.08	425	408.32
		46.6167	0.013785	3.2358	262.35	265.7	449.39	426.58	408.36
		47.6167	0.029214	3.794	264.8	266.33	452.18	426.63	407.13
		48.6167	4.43e-06	4.4343	267.14	266.91	453.19	424.73	408.72
		49.6167	0.10468	4.9099	269.53	267.57	448.06	429.12	409.35
		50.6167	7.17e-06	5.8801	272.32	268.67	454.53	429.34	409.28
		51.6167	0.002068	7.1801	274.42	269.46	460.12	431.25	408.97
		52.6167	0.14575	7.96	276.92	269.71	463.15	432.66	408.52
		53.6167	0.11682	9.4029	279.14	270.19	464.98	435.94	408.63
		54.6167	5.08e-06	10.413	282.25	269.94	468.89	437.22	408.45
		55.6167	0.23594	11.685	285.02	270.4	469.22	438.52	408.7
		56.6167	0.61462	13.385	286.99	270.89	470.66	439.3	408.61
		57.6167	1.3921	15.167	289.33	271.23	468.51	440.09	408.74
		58.6167	2.1153	16.925	290.01	271.35	477.15	442.23	408.99
		59.6167	3.3179	25.083	291.76	270.96	479.83	443.2	409.55
		60.6167	4.6205	38.648	294.07	270.96	481.89	445.1	409.75
		61.6167	5.8887	44.707	295.67	271.61	483.1	444.43	409.63
		62.6167	7.4737	49.692	297.78	272.16	475.32	446.3	409.89
		63.6167	8.9912	54.681	299.72	272.47	486.36	448.9	410.42
		64.6167	11.129	59.209	301.75	272.7	488.57	449.31	411.16
		65.6167	13.427	63.449	303.34	272.69	491.97	451.7	410.88
		66.6167	15.494	67.621	305.23	273.11	492.36	452.73	411.33
		67.6167	17.934	71.667	306.93	273.36	495.91	453.69	411.3
		68.6167	20.371	75.534	308.22	273.26	498.55	453.25	410.84
		69.6167	23.097	79.749	309.92	273.06	500.23	451.27	410.53
		70.6167	25.8	83.551	311.32	273.8	497.75	453.71	410.88
		71.6167	28.985	87.629	312.57	273.69	500.63	455.99	410.79
		72.6167	32.058	91.005	314.05	273.82	506.99	455.96	411.21
		73.6167	35.317	93.671	315.58	275.45	509.4	456.23	411.02
		74.6167	38.638	98.978	317.36	275.71	510.02	455.84	411.19
		75.6167	42.253	103.58	318.98	276.82	512.42	456.92	409.94
		76.6167	45.964	107.3	320.55	277.52	514.24	457.7	412.43
		77.6167	49.719	111.12	321.35	277.64	516.28	455.55	412.47
		78.6167	53.617	114.75	323.79	278.41	517.87	460.51	412.23
		79.6167	57.98	118.31	325.25	279.03	519.22	460.09	412.8
		80.6167	61.97	122.4	324.64	279.57	519.73	460.31	413.28
		81.6167	66.044	125.51	325.17	280.04	518.33	460.55	413.34
		82.6167	70.399	129.1	327.08	280.52	522.87	460.95	413.35
		83.6167	74.728	133.12	327.77	280.5	508.22	461.62	413.42
		84.6167	79.174	136.44	328.47	280.56	525.39	463.65	414.22
		85.6167	84.16	140.25	329.16	280.92	527.77	465.1	413.4
		86.6167	88.506	143.51	330.63	281.32	529.17	464.7	414.64
		87.6167	93.198	146.97	331.59	281.31	529.97	465.25	415.69
		88.6167	97.968	150.25	332.86	281.27	529.3	465.39	416.28
		89.6167	102.81	152.67	334.25	281.19	533.74	466.99	416.3
		90.6167	108.07	156.72	336.05	281.83	534.66	467.87	416.41
		91.6167	113.44	158.17	336.86	281.62	533.64	469.82	416.75
		92.6167	118.14	162.88	337.62	281.99	533.9	470.1	416.77
		93.6167	123.36	166.21	338.62	282.09	536.79	470.05	417.6
		94.6167	128.15	167.97	339.22	281.77	538.29	466.13	419.21
		95.6167	133.48	172.44	339.76	281.78	538.73	472.07	418.96
		96.6167	138.78	174.59	341.14	282.04	541.54	472.47	418.59
		97.6167	144.1	177.89	341.8	282.23	523.89	473.3	418.59
		98.6167	149.56	181.07	342.08	282.07	541.34	472.93	417.55
		99.6167	154.76	182.24	343.11	281.94	543.23	474.23	417.08
		100.617	160.51	186.69	344.51	281.8	544.41	475.62	418.09
		101.617	165.81	189.31	345.34	281.49	545.72	477.53	418.27
		102.617	170.58	192.01	345.66	281.22	546.56	478.14	417.37
		103.617	175.38	194.7	346.77	281.02	545.48	479.16	417.5
		104.617	182.39	196.86	346.39	281.12	546.34	476.15	417.23
		105.617	187.9	200	347.14	281.16	548.69	479.4	416.93
		106.617	193.58	202.5	347.32	281.3	548.01	481.26	416.51
		107.617	198.75	203.99	347.55	281.35	549.19	482.06	416.52
		108.617	204.04	207.28	348.3	281.55	550.47	482.15	416.21
		109.617	209.81	210.14	349.41	282.01	551.68	481.65	416.09
		110.617	214.83	212.87	351.08	281.99	552.77	481.65	416.06
		111.617	220.32	215.16	353.25	282.01	534.56	482.23	415.84
		112.617	225.64	217.14	353.72	281.95	553.9	483.88	415.58
		113.617	230.89	217.71	352.3	282.59	553.61	485.51	415.43
		114.617	235.49	220.56	352.92	282.39	550.45	488.32	415.29
		115.617	240.89	223.75	353.22	282.3	554.67	488.67	415.63
		116.617	246.26	225.97	353.8	282.3	555.57	490.08	415.85
		117.617	251.65	226.83	355.47	282.66	542.73	490.93	415.81
		118.617	257.14	230.7	354.76	282.61	556.64	491.21	416.5
		119.617	262.32	233.09	355.19	282.78	557.15	491.81	416.59
		120.617	266.94	233.78	355.71	282.77	558.07	492.27	416.78
		121.617	271.59	237.93	356.34	282.65	557.58	493.44	416.58
		122.617	277.23	239.66	356.74	282.71	553.66	495.05	416.61
		123.617	282.31	241.55	357.7	282.75	560.98	496.93	417.1
		124.617	286.61	243.48	357.62	282.35	563.08	498.17	417.3
		125.617	291.16	247.64	358.27	282.65	548.24	497.96	417.12
		126.617	295.98	249.06	360.26	282.35	563.99	498.12	417.23
		127.617	300.85	250.64	358.95	282.1	564.06	498.08	417.19
		128.617	305.54	252.41	359.44	282.37	564.39	497.84	417.44
		129.617	309.75	251.93	359.4	282.22	564.03	497.37	417.29
		130.617	313.93	253.33	359.72	282.22	559.11	498.85	417.39
		131.617	318.94	257.57	360.97	282.5	542.81	499.5	417.21
		132.617	322.54	258.98	360.85	282.6	560.69	499.79	417.19
		133.617	327.43	258.67	361.44	282.69	547.05	491.13	417.27
		134.617	331.56	262.17	360.08	282.92	561.33	492.87	417.73
		135.617	335.65	263.4	361.49	282.83	561.8	496.83	417.75
		136.617	336.2	265.97	360.38	283.01	561.12	495.36	418.04
		137.617	344.46	266.76	361.83	282.85	560.78	491.97	417.77
		138.617	347.14	268.42	361.06	282.7	560.67	491.49	417.62
		139.617	353.69	271.38	361.22	282.63	561.4	491.1	417.9
		140.617	358.21	273.15	361.7	282.5	561.41	494.49	417.6
		141.617	361.53	274.27	361.59	282.53	560.89	492.21	414.91
		142.617	365.23	274.98	362.71	282.44	561.81	496.29	416.46
		143.617	368.17	278.67	363.22	282.48	544.36	495.06	417.7
		144.617	370.86	279.91	363.37	282.32	560.41	489.48	416.99
		145.617	373.19	279.07	363.68	282.31	559.94	489.57	416.1
		146.617	377.71	283.5	363.87	282.02	559.53	490.23	417.54
		147.617	381.52	285.19	363.92	282.4	558.79	492.9	417.84
		148.617	384.33	286.24	363.49	282.46	557.92	495.51	417.44
		149.617	388.2	289.04	364.64	282.8	557.38	494.04	417.13
		150.617	391	289.76	364	282.68	556.78	494.58	417.62
		151.617	394.72	291.57	364.07	282.48	550.39	495.78	417.53
		152.617	397.63	290.72	365.13	281.91	544.59	489.45	418.07
		153.617	400.24	293.02	365.47	281.87	557.31	490.8	418.07
		154.617	404.01	295.9	365.83	281.42	557.19	488.34	418.47
		155.617	407.98	297.38	367.47	281.58	555.69	488.1	418.55
		156.617	409.43	298.67	366.36	281.39	556.14	491.61	418.25
		157.617	412.81	298.59	367.88	280.94	554.89	489.09	418.68
		158.617	415.72	299.21	368.36	281.15	554.66	491.7	418.72
		159.617	417.78	303.46	368.08	281	554.74	488.67	418.85
		160.617	420.02	303.16	368.56	281.23	555.06	493.02	419.45
		161.617	422.56	306.49	368.73	281.49	555.44	488.28	419.47
		162.617	425.5	307.63	367.34	281.8	554.8	488.25	419.48
		163.617	427.07	309.25	366.94	281.48	554.46	492.33	419.48
		164.617	430.98	307.43	367.07	281.21	553.31	492.06	419.51
		165.617	434.79	311.16	367.08	280.98	553.28	489	419.57
		166.617	436.18	313.3	367.96	280.72	552.27	488.55	419.97
		167.617	439.03	311.87	368.01	280.31	545.59	489.33	419.81
		168.617	442.02	313.06	366.94	280.62	533.81	492.51	420.15
		169.617	445.2	316.27	366.93	280.74	551.48	488.07	420.04
		170.617	446.95	315.45	367.57	280.76	538.01	491.49	420.33
		171.617	447.67	317.14	368.32	280.7	551.47	489.03	420.42
		172.617	448.92	318.59	368.54	280.83	551.27	489.18	420.39
		173.617	450.39	322.81	369.07	280.57	552.18	490.8	421.6
		174.617	452.55	323.88	368.67	279.92	551.6	489.84	422.05
		175.617	453.84	325.76	368.94	279.78	539.68	486.24	422.01
		176.617	455.97	326.7	369.34	279.73	544.44	490.74	421.94
		177.617	457.71	328.36	368.91	279.69	548.58	492.75	422
		178.617	458.89	329.11	369.23	279.88	547.06	492.03	421.84
		179.617	461.92	329.37	370.05	280.19	545.45	488.19	421.77
		180.617	468.26	332	371.72	279.75	545.95	487.23	422
		181.617	469.7	332.49	369.37	279.8	544.03	492.48	421.9
		182.617	470.84	334.19	368.78	280.04	543.37	489.51	421.68
		183.617	471.3	334.58	369.24	279.9	544.14	491.97	422.55
		184.617	468.87	337.48	371.2	279.86	544.2	490.29	422.37
		185.617	468.66	338.86	371.44	280.02	544.88	486.09	422.59
		186.617	468.49	339.57	368.98	279.88	544.01	486.12	422.76
		187.617	469.17	337.51	368.98	280.21	544.32	487.32	422.41
		188.617	471.23	341.03	368.57	280.02	543.8	486.69	421.99
		189.617	473.24	343.85	369.04	279.37	536.83	489.84	422.2
		190.617	473.03	345.09	369.73	279.72	543.94	486.27	422.07
		191.617	473.07	346.61	370.59	279.84	544.02	490.92	422.53
		192.617	473.27	346.8	370.78	279.89	526.29	485.67	422.72
		193.617	472.03	347.62	371.63	279.87	525.73	489.3	422.75
		194.617	471.31	351.77	371.18	279.31	543.09	484.74	422.8
		195.617	471.17	351.55	370.65	279.29	541.88	486.39	422.62
		196.617	470.32	354.48	372.12	278.87	540.07	484.77	422.33
		197.617	473.95	355.41	370.72	278.97	539.77	488.73	422.21
		198.617	476.54	356.01	372.02	278.74	538.92	487.41	422.49
		199.617	470.7	357.85	370.25	278.21	535.22	484.77	422.32
		200.617	470.31	358.26	370.38	278.17	536.92	483.42	422.17
		201.617	473.68	360.91	370.41	277.66	537.11	486.96	422.22
		202.617	471.35	361.54	370.63	277.38	538.02	481.2	422.23
		203.617	471.64	358.7	371.33	277.44	521.41	482.64	420.21
		204.617	471.84	361.81	370.46	277.42	530.9	483.21	420.11
		205.617	472.29	363.89	370.17	277.37	536.36	484.41	419.47
		206.617	477	366.02	370.41	277.42	535.21	481.14	419.5
		207.617	468.94	365.05	369.88	277.51	535.12	484.92	419.04
		208.617	468.47	367.74	369.69	277.45	533.68	481.35	418.99
		209.617	468.88	366.85	369.59	277.47	533.36	480.63	418.76
		210.617	471.71	369.75	369.69	277.25	531.31	479.25	418.18
		211.617	469.1	370.74	369.58	277.38	532.06	479.7	418.33
		212.617	472.57	371.78	370.02	276.92	522.4	482.1	418.07
		213.617	473.04	372.38	359.52	277.32	529.71	478.86	418.59
		214.617	472.59	374.27	368.72	276.68	525.87	478.74	418.08
		215.617	467.79	375.22	368.94	276.45	519.21	482.94	418.22
		216.617	467.07	375.84	369.55	276.6	510.68	479.82	418.49
		217.617	468.36	376.55	371.19	276.72	512.5	477.75	418.9
		218.617	464.34	376.35	371.09	276.86	526.91	482.61	418.94
		219.617	466.76	378.55	369.94	276.69	527.21	476.76	418.69
		220.617	470.58	378.11	370.17	276.36	525.3	476.85	419.41
		221.617	467.6	376.66	370.03	276.19	525.37	477.87	419.67
		222.617	464.62	377.52	369.9	275.7	522.95	478.35	419.09
		223.617	462.92	381.76	369.75	275.71	523.9	478.56	419.58
		224.617	463.59	382.56	370.26	275.35	523.7	480.42	419.52
		225.617	464.84	383.57	370.78	274.99	523.34	478.62	419.9
		226.617	462.21	384.49	371.65	274.99	522.35	476.46	420.17
		227.617	461.85	385.24	371.43	274.76	522.34	476.82	420.22
		228.617	465.4	386.58	370.6	274.66	521.82	475.83	420.13
		229.617	465.98	387.06	370.36	274.24	521.35	477.12	420.51
		230.617	466.35	385.55	369.67	274.06	520.86	475.23	420.79
		231.617	466.16	388.18	369.73	273.69	519.73	471.93	420.85
		232.617	467.71	389.72	369.39	273.62	519.81	473.79	420.92
		233.617	465.83	388.7	370.15	273.32	518.14	474.63	421.31
		234.617	466.17	391.44	370.26	272.96	517.31	471.9	421.2
		235.617	465.84	392.26	371.07	272.73	503.61	473.88	421.71
		236.617	464.62	393.3	370.59	272.15	515.78	474.33	421.72
		237.617	463.66	393.59	370.58	271.66	515.57	471.57	421.72
		238.617	464.29	394.65	370.58	271.24	515.21	472.26	421.82
		239.617	460.24	394.92	370.31	271.18	514.96	471.15	422.11
		240.617	463.7	396.89	370.56	271.16	502.88	474.69	423.32
		241.617	464.14	395.75	371.17	270.99	514.35	471.18	423.45
		242.617	466.78	394.29	370.82	270.64	511.76	471.27	423.78
		243.617	467.44	397.84	371.57	270.48	514.47	474.57	423.63
		244.617	465.53	400.16	370.94	270.82	514.09	471.24	423.53
		245.617	465.66	397.79	371.33	270.4	514.57	469.14	424.01
		246.617	467.25	400.26	370.5	270.44	515.12	468.63	423.63
		247.617	465.97	402.3	370.13	270.6	513.39	469.2	423.63
		248.617	460.84	403.31	370.27	270.3	513.64	469.02	423.42
		249.617	464.79	400.22	370.55	270.11	513.37	470.88	422.66
		250.617	467.75	404.21	370.18	270.12	512.53	466.98	424.04
		251.617	465.13	405.57	369.89	270.33	510.53	469.8	424.39
		252.617	465.13	405.1	369.52	270.27	501.41	466.65	424.56
		253.617	464.48	404.44	369.74	270.35	510.68	468.96	424.91
		254.617	464.49	408.13	370.39	269.93	509.22	465.51	425.47
		255.617	468.44	409.01	370.35	270.02	508.61	465.45	425.16
		256.617	465.3	409.85	370.54	269.74	508.41	468.24	425.63
		257.617	467.5	409.06	370.09	269.73	503.26	467.34	425.59
		258.617	464.55	410.03	370.03	269.32	507.04	463.05	425.61
		259.617	469.72	409.64	370.07	269.49	503.45	461.67	425.68
		260.617	468.08	411.44	369.94	269.27	507.48	461.7	425.54
		261.617	470.49	412.26	371.05	269.63	505.84	462.09	425.05
		262.617	467.03	410.54	370.06	269.43	505.26	460.32	425.76
		263.617	467.14	413.1	369.93	269.21	504.21	460.5	425.88
		264.617	469.89	410.11	370.31	269.16	499.68	460.56	425.96
		265.617	468.48	410.58	370.23	269.1	503.28	461.04	426.13
		266.617	464.54	414.65	370.05	269.11	496.54	462.78	425.95
		267.617	467.11	415.54	369.64	268.89	502.97	464.94	426.21
		268.617	470.49	414.62	369.72	270.99	502.85	460.29	425.74
		269.617	470.33	417.47	369.91	268.12	502.59	463.68	426.06
		270.617	465.19	413.98	370.17	268.11	500.44	462.75	426.33
		271.617	465.72	419.49	369.86	268.2	502.49	464.1	426.53
		272.617	472.32	419.77	369.59	267.9	497.82	460.5	427.24
		273.617	468.43	420.37	368.97	268.01	501.35	462.81	428.38
		274.617	467.83	417.5	368.87	267.42	498.62	459.9	430.31
		275.617	467.41	421.68	369.16	267.06	500.19	461.16	432.02
		276.617	464.98	421.64	369.63	266.95	499.48	460.05	429.63
		277.617	469.38	422.16	369.19	266.96	491.43	462.72	436.61
		278.617	469.05	423.52	369.32	266.47	495.15	457.71	439.26
		279.617	463.57	422.97	369.83	266.22	495.32	459.15	441.82
		280.617	464.74	420.72	369.4	265.85	499.08	457.62	445.29
		281.617	465.1	423.99	369.31	265.75	498.83	457.29	447.52
		282.617	465.53	423.96	368.9	265.61	498.88	457.74	450.95
		283.617	465.45	427.26	369.08	265.43	498.74	458.04	453.21
		284.617	467.22	428.03	369.44	265.81	497.47	458.88	456.48
		285.617	470.55	424.99	369.29	265.8	496.9	455.88	457.93
		286.617	469.76	427.02	369.57	265.25	496.7	455.4	460.22
		287.617	465.85	428.76	369.58	265.21	496.58	458.58	462.88
		288.617	472.33	431.29	369.87	265.05	495.72	456.63	465.25
		289.617	467.16	431.71	370.03	264.88	486.16	453.93	467.41
		290.617	467.65	432.35	370.2	264.87	494.12	453.48	468.86
		291.617	468.73	432.9	370.26	265.12	494.24	456.09	470.26
		292.617	470.53	433.56	369.97	265.36	493.31	454.38	473.26
		293.617	467.89	433.04	370.42	265.02	489.79	452.67	474.59
		294.617	467.43	434.82	372.1	265.24	493.94	456.18	476.12
		295.617	466.64	435.87	370.91	265.12	493.48	452.82	477.78
		296.617	468.09	434.2	370.74	265.07	493.09	456.36	479.45
		297.617	468.45	436.21	371.09	264.84	492.1	454.71	481.58
		298.617	466.95	437.22	371.47	264.89	492.76	453.81	482.45
		299.617	467.14	437.7	373.48	264.45	490.43	454.38	483.67
		300.617	468.37	436.94	373.13	264.1	492.11	452.34	483.72
		301.617	467.42	438.77	373.62	263.93	491.81	452.37	484.76
		302.617	470.48	440.07	373.67	264.05	489.09	450.81	486.46
		303.617	466.44	438.92	373.13	263.78	491.35	452.07	486.71
		304.617	468.27	437.16	373.59	263.43	490.88	449.94	487.71
		305.617	470.48	440	375.79	263.72	489.87	452.85	488.11
		306.617	470.16	439.69	373.66	263.41	490.34	451.62	488.22
		307.617	468.51	441.01	372.94	262.69	490.89	449.13	489.21
		308.617	471.38	442.17	373.25	262.2	490.54	448.44	490.97
		309.617	472.16	441.73	373.25	262.43	484.85	448.38	491.59
		310.617	471.58	442.95	373.12	262.11	484.31	448.17	491.54
		311.617	468.51	442.19	373.97	261.97	488.93	450.3	491.92
		312.617	469.65	444.09	373.4	261.79	489.42	450.03	492.38
		313.617	471.5	442.28	373.99	261.56	489.61	450.24	494.58
		314.617	472.43	445.45	374.16	261.1	488.05	451.02	495.49
		315.617	471.05	445.88	374.95	260.88	488.33	446.91	495.88
		316.617	472.14	446.54	374.31	260.81	488.98	449.46	497.27
		317.617	471.3	446.66	374.16	260.98	489.13	446.04	497.82
		318.617	472.46	447.89	374.21	261.22	480.56	446.37	498.06
		319.617	474.09	448.04	373.75	261.1	488.95	448.98	498.55
		320.617	472.9	449.37	373.98	260.94	481.54	444.54	498.59
		321.617	471.02	450.11	375.6	261.14	488.82	446.91	499.27
		322.617	474.39	450.61	374.37	260.88	488.66	447.45	500.19
		323.617	472.95	451.52	374.01	260.66	487.92	442.74	499.58
		324.617	473.48	451.97	374.7	260.62	488.55	440.73	499.87
		325.617	474.47	453.35	376.1	260.23	488.66	442.23	499.43
		326.617	472.03	450.78	375.52	259.77	488.97	443.88	500.22
		327.617	476.7	451.26	376.17	259.64	488.18	441.66	499.9
		328.617	474.55	454.74	374.54	259.15	488.83	441.81	499.23
		329.617	474.78	455.26	374.44	259.25	488.9	441.57	500
		330.617	474.88	451.14	375.32	259.11	487.99	440.91	500.44
		331.617	476.73	455.13	376.31	259.09	488.09	441.66	500.81
		332.617	478.18	455.68	373.88	259.19	487.27	442.53	500.91
		333.617	476.23	452.89	373.91	259.78	484.73	440.85	500.93
		334.617	480.05	457.25	373.98	259.11	487.39	440.25	501.04
		335.617	475.98	454.57	374.33	258.9	487.2	441.12	501.34
		336.617	477.38	457.72	374.49	258.46	486.97	440.07	501.67
		337.617	480.25	458.65	374.36	258.3	482.94	442.95	502.04
		338.617	482.55	458.87	375.21	257.58	475.51	443.58	502.84
		339.617	482.72	458.58	374.36	257.52	485.51	439.23	502.92
		340.617	485.44	460.27	375.01	257.23	485.35	441.72	502.96
		341.617	478.62	457.41	375.31	256.89	484.77	438.03	502.63
		342.617	480.59	462.62	375.08	256.85	485.13	438.9	501.73
		343.617	477.91	462.98	375.2	257.02	483.18	439.32	501.1
		344.617	478.75	461.06	376.25	256.66	483.8	437.43	501.55
		345.617	480.9	464.63	376.27	256.72	483.52	441.15	501.27
		346.617	481.02	430.09	375.28	256.64	483.47	437.58	500.72
		347.617	479.85	454.65	376.39	256.24	482.71	437.85	500.05
		348.617	478.82	455.5	375.12	256.31	483.42	438.51	499.9
		349.617	481.29	458.95	376.03	255.97	482.8	437.25	500.43
		350.617	481.13	459.52	377.63	256.12	475.34	440.55	497.36
		351.617	479.35	460.46	376.24	255.96	481.63	438.24	499.62
		352.617	480.34	460.55	377.34	256.05	479.2	439.59	498.97
		353.617	480.75	461.05	376.8	256.26	480.75	439.44	498.97
		354.617	485.25	461.36	378.48	256.3	480.99	435.93	498.81
		355.617	482.18	461.97	380.08	256.56	480.74	440.04	498.46
		356.617	484.55	461.35	380.07	256.56	480.22	439.29	498.39
		357.617	480.79	463.02	377.75	256.38	479.97	436.68	497.75
		358.617	481.6	463.8	377.74	256.62	479.65	437.91	497.74
		359.617	479.98	464.23	377.31	256.25	478.98	437.58	497.62
		360.617	484.3	460.18	378.58	256.45	465.14	437.82	497.38
		361.617		464.99	377.28		465.46	434.64	497.53
					378.48		479.37	434.61
					377.45		479.11	437.1

## Sheet: Figure 3
			Pore size (microns)
	Figure 3a	FXIII activity	S1			S2			S3			S4			S5			S6
		0.03	13.4705	13.3588	13.625	9.60583	9.87385	10.1498	5.92125	6.137	6.145	5.42938	6.1452	5.5963	4.79286	3.56933	4.953	2.3425	2.1	2.105
		0.0392644										5.6065	4.13941	5.1454	3.66105	4.0256	3.15
		0.05				7.03474	8.1657	9.1441
		0.06	8.01478	11.173	12.495	6.0355	8.2455	7.981	3.85765	4.1858	4.215	3.31714	4.233	4.14	2.226	2.02	2.0428	1.28125	2.12895	1
		0.105199										2.96364	3.12	3.112
		0.828996				4.81	5.42	4.28	3.49556	3.12	3.6455	2.588	3.48667	1.992	2.26333	2.4125	2.4146	1.07214	1.20294	1
		0.398058	5.11952	5.24421	5.498	4.58524	4.4775	3.295	3.17786	2.865	3.2969	2.16273	3.00588	3.16459	1.25353	2.04	2.35343	1.0525	1.44412	1.17833
		0.303215				5.31389	5.8236	4.7541	3.4975	3.3967	3.742	3.29333	2.9485	3.2314	2.04895	2.166	2.3102	1.31944	1.27143	1
		0.038										3.82441	3.5	3.9588
		0.65	6.5	5.1	5.4	5	4.8	4.5	3.8	4	4.2	3.07	3.23	3.11	1.7	2.63	1.9	1.21	1	1
		0.800184	4.5	4.8	4.4							3.41154	3.31	3.2				1.07404	1.32457	1	These data are beyond the resolution of CLSM and recorded as 1 micron
			Endpoint Storage modulus G' (Pa)
	Figure 3b	FXIII activity	S4						S6
		0.800184	1035	1130	1052				828	1039	899
		0.393215	352	395	359				225	235	153
		0.6	490	433	419				579	469	408
		0.55	571	429	453				320	361	328
		0.828996	1181	1203	1109
		0.398058	165	480	280				298	311	287
		0.56	375	412	358				225	313	245
		0.55	320	370	363				334	298	366
		0.68	1085	900	1253				1042	950	1201
		1.73							350	327	388
		0.65	775	658	684				614	544	521
		0	172	161	170				173	114	152
	Figure 3c	FXIII activity	Loss factor (endpoint)
			S4						S6
		0.55	0.0208	0.03	0.02				0.0152	0.016	0.02
		0.105199	0.065	0.072	0.07				0.058	0.074	0.08
		0.398058	0.05	0.052	0.04				0.053	0.057	0.06
		0.56	0.02	0.03	0.02				0.0193	0.0265	0.02
		0.55	0.0246	0.0185	0.02				0.0197	0.01	0.02
		0.68	0.0143	0.0128	0.0123
		1.73	0.03	0.04	0.03				0.024	0.03	0.03
		0.016	0.09	0.0759	0.07				0.0785	0.09	0.08
		0.828996							0.0183	0.02	0.01
		0.800184							0.0129	0.01	0.01
	Figure 3d	FXIII activity	Pore size tuned (microns)
			S4						S6
		0.000964	3.3	3.1	3.1
		0.005871	3.4	3.4	3.5
		4.07e-07	3.3	3.6	3.3
		0.318	3.2	3.1	3.2
		0.6	3.3	2.9	3
		1.158	2.59536	2.2	2.45
		0.699263	3.4	3.2	3.34				1	1	1		These data are beyond the resolution of CLSM and recorded as 0.8, 0.9, or 1 micron
		0.630716	3.4	3.4	3.5				1	1	1
		0.584887	3.4	3.8	3.5				1	0.8	1
		0.482997	3.34	3.41	3.32				1	1	1
		0.318459	3.63071	3.84	3.72				1	1.8468	1.2045
		0.9	3.13217	3.24	3.05				0.9	1	1
		1.012	3.33489	2	3.98				0.8	0.9	1
		1.3	2.99532	2.8	2.8				0.8	1	1
		1.78	2.2	2.70872	2.74				0.8	1	1
		0.318459	3.15693	3.63071	3.24256
		0.482997	3.67737	3.5	3.4
	Figure 3e	FXIII activity	Endpoint Storage modulus G' tuned (Pa)
			S4						S6
		0.800184	1035	1130	1052				828	1039	1107
		0.318459	160	210	203				124	150	109
		0.584887	500	450	510				536	467	550
		0.699263	870	930	787
		1.012	970	1050	1107
		1.3	700	760	812
		0.038	130	180	144				130	160	125
		0.6	420	510	380
		1.158	600	620	549
		0.393215	352	395	366				225	235	332
		1.73	410	510	304				350	310	390
		0.82							983	550	752
		1.06							754	810	831
	Figure 3f	FXIII activity	Endpoint loss factor tuned
			S4						S6
		0.800184	0.012	0.0175	0.012				0.013	0.0144	0.02
		0.318459	0.07	0.06	0.07				0.066	0.06	0.05
		0.584887	0.0448	0.03	0.03				0.047	0.03	0.04
		0.699263	0.0244	0.01	0.01				0.02	0.01	0.01
		1.012	0.0149	0.01	0.02				0.01	0.01	0.01
		1.3	0.01	0.01	0.01
		0.038	0.068	0.08	0.06				0.069	0.05	0.06
		0.6	0.02	0.02	0.01
		1.158	0.01	0.01	0.01
		1.06							0.0114	0.01	0.01

## Sheet: Figure 4
	Figure 4d	Relative live cell number (%)														Figure 4f	Cell length x (microns)													Figure 4g	Cell width y (microns)													Figure 4h	Elongation ratio
		Hours	FN-S4 Coarse			FN-S6 Fine			FN+S4 Coarse			FN+S6 Fine					FN-S4-Ultra-stiff	FN-S4-Stiff	FN-S4-Soft	FN-S6-Ultra-stiff	FN-S6-Stiff	FN-S6-Soft	FN+S4-Ultra-stiff	FN+S4-Stiff	FN+S4-Soft	FN+S6-Ultra-stiff	FN+S6-Stiff	FN+S6-Soft			FN-S4-Ultra-stiff	FN-S4-Stiff	FN-S4-Soft	FN-S6-Ultra-stiff	FN-S6-Stiff	FN-S6-Soft	FN+S4-Ultra-stiff	FN+S4-Stiff	FN+S4-Soft	FN+S6-Ultra-stiff	FN+S6-Stiff	FN+S6-Soft			FN-S4-Ultra-stiff	FN-S4-Stiff	FN-S4-Soft	FN-S6-Ultra-stiff	FN-S6-Stiff
		1	95.2778	85.0427	93.3333	119.876	82.906	104.762	82.7778	63.1579	75	118.519	131.579	91.6667			39	93	336	68	89	231	184	183	86	146	107	15			6	4.5	6	5	13.5	4.5	5.5	7	4	9.5	16.5	12			6.5	20.67	56	13.6	6.59
		4	108.981	74.359	52.2222	142.593	92.3077	103.175	74.3518	52.6316	50	109.259	89.4737	79.1667			140	174	226	73	50	202	127	280	170	39	12	36			4	9	4	5	6.5	6	5.5	6	5	12.5	8	7.5			35	19.33	56.5	14.6	7.69
		24	69.1667	67.9487	55.5556	100	100	100	53.0556	57.0175	54.1667	86.6667	92.6316	80.8333			179	267	240	73	34	72	83	129	164	127	41	44			6	5	4.5	6	10.5	5.5	3.5	4.5	4.5	9	7.5	6			29.83	53.4	53.33	12.17	3.24
		72	60.463	48.718	53.3333	111.481	94.8718	109.524	49.1667	62.2807	45.8333	93.7037	73.3918	72.5			96	102	161	80	55	69	182	100	137	38	45	76			3	5	3.5	11	12.5	5	5	4	3	6	7.5	7.5			32	20.4	46	7.27	4.4
		120	60.5556	41.0256	46.6667	114.444	74.359	80.1587	61.6667	50	37.5	97.4074	73.6842	64.1667			96	69	70	82	187	87	47	78	132	33	142	109			5.5	5	4.5	7.5	11.5	3.5	5.5	4.5	4	4.5	7.5	6.5			17.45	13.8	15.56	10.93	16.26
		168	58.9815	33.3333	52.2222	108.765	89.7436	104.762	48.8889	39.7661	41.6667	90.3704	84.5614	87.5			66	108	49	60	17	63	33	32	121	63	31	54			6	3.5	4	7.5	8	6	6	5.5	4	7	5	7			11	30.86	12.25	8	2.13
																	58	79	130	56	19	161	99	72	133	60	45	151			5.5	3.5	4.5	7	9	7.5	3.5	3.5	4.5	5.5	7	9.5			10.55	22.57	28.89	8	2.11
	Figure 4e	Cell viability (%)															130	67	88	33	95	137	36	57	91	20	50	68			4.5	5	4	6.5	15	5.5	6	3.5	5.5	6	7.5	6			28.89	13.4	22	5.08	6.33
		Hours	FN-S4 Coarse			FN-S6 Fine			FN+S4 Coarse			FN+S6 Fine					115	163	65	34	37	41	147	53	121	58	43	62			3	4.5	6.5	6.5	8	6.5	7.5	4	7.5	10.5	8	9			38.33	36.22	10	5.23	4.63
		1	78.9474	73.0769	65.8537	89.6552	94	88.4615	81.25	75.7576	88.8889	97.8261	96.2264	94.8718			101	192	141	100	32	55	76	35	190	58	63	47			3	3.5	6	10.5	11.5	8	4.5	5.5	6.5	8	7.5	5.5			33.67	54.86	23.5	9.52	2.78
		4	92.8571	93.1034	94.4444	95.4545	100	94.6429	91.6667	93.3333	90.9091	97.7778	100	97.8261			43	110	177	142	43	115	41	79	51	117	70	97			3.5	4.5	5	5	9.5	7	4	3.5	4	8	6.5	10.5			12.29	24.44	35.4	28.4	4.53
		24	100	100	95.7111	100	93.28	100	96.6291	100	98.4433	100	100	100			73	74	56	128	33	160	32	120	41	8	59	35			4	5.5	4	8	6.5	4	4.5	6	4.5	7	7.5	4.5			18.25	13.45	14	16	5.08
		72	98.7239	96.5467	97.0827	92.027	100	100	100	100	94.8367	100	100	100			112	107	200	30	86	141	50	131	82	47	41	86			4	6.5	8	7.5	4	10.5	4	6	4.5	8.5	6	6.5			28	16.46	25	4	21.5
		120	98.8751	100	96.1973	96.8648	100	100	100	95.64	100	100	100	94.7713			156	207	230	38	37	93	103	231	163	58	18	19			3.5	6	3.5	5	7	6	4	8	5	8.5	6	8			44.57	34.5	65.71	7.6	5.29
		168	100	100	95.2684	100	100	94.0552	100	94.9301	100	97.5568	100	100			51	83	80	38	91	140	83	90	120	53	67	33			5	4	4.5	7.5	9.5	7.5	6	6.5	4	6.5	16.5	6.5			10.2	20.75	17.78	5.07	9.58
																	61	144	87	42	38	95	85	110	133	45	40	26			6.5	8	8.5	6.5	6.5	5	4.5	4.5	3.5	6	10.5	8			9.38	18	10.24	6.46	5.85
																	52	164	153	120	102	78	32	129	184	67	35	20			4	3.5	11	7.5	6.5	4	6.5	5	4	5	7	4.5			13	46.86	13.91	16	15.69
																	53	68	69	28	46	55	52	77	217	53	48	67			3.5	5.5	4	5.5	8	5	4	4	5	8.5	7	5.5			15.14	12.36	17.25	5.09	5.75
																	101	180	96	49	43	97	10	118	214	51	59	65			3.5	7	11	6.5	12	4	4.5	4.5	6	10	8	4			28.86	25.71	8.73	7.54	3.58
																	49	120	161	60	127	40	17	248	241	52	56	130			7.5	11	4.5	6	5	7.5	4.5	5	5.5	8	4	6			6.53	10.91	35.78	10	25.4
																	92	108	55	66	118	83	13	56	94	41	51	153			6	4.5	3	7.5	6	6	4	5	4	10	7.5	5			15.33	24	18.33	8.8	19.67
																	62	222	93	71	81	95	54	107	169	45	40	60			8	4	4	8	7.5	10	4.5	4.5	6	9.5	8.5	6			7.75	55.5	23.25	8.88	10.8
																	37	55	166	43	28	105	21	216	252	10	15	69			2.5	4	4.5	7	10.5	4.5	6	4.5	5.5	8.5	7.5	8.5			14.8	13.75	36.89	6.14	2.67
																	104	52	161	39	129	99	29	45	32	65	46	95			7.5	4	5	6.5	3	7	4	5.5	5	7.5	9	4			13.87	13	32.2	6	43
																	147	114	182	117	80	168	105	83	35	16	72	12			4	7.5	6	7.5	5	4.5	4.5	8	5.5	6	8	6			36.75	15.2	30.33	15.6	16
																	131	147	130	158	149	83	36	111	64	39	80	66			3	5.5	4.5	7.5	9.5	6.5	7	8	5.5	6.5	4.5	6			43.67	26.73	28.89	21.07	15.68
																	55	79	96	36	66	151	95	206	60	54	31	90			4	5.5	5	9.5	4	5	5	4	6	5	4.5	6.5			13.75	14.36	19.2	3.79	16.5
																	105	72	111	32	111	91	25	185	54	30	41	46			5.5	4.5	5	5.5	4.5	5.5	7	4.5	4	9	7.5	5			19.09	16	22.2	5.82	24.67
																	48	112	80	52	49	58	47	91	90	54	42	46			3.5	4	3.5	5	6.5	4.5	7.5	5.5	5	7.5	7	4			13.71	28	22.86	10.4	7.54
																	70	108	80	121	27	62	108	245	94	50	34	87			4.5	7	4.5	6	7	5.5	10.5	5	4	9.5	8	7			15.56	15.43	17.78	20.17	3.86
																	90	258	155	37	66	105	133	93	143	29	24	64			7.5	4.5	6	6	4	7	3.5	3.5	5	5	4.5	4.5			12	57.33	25.83	6.17	16.5
																	62	176	76	41	88	121	26	188	32	35	70	59			4	4.5	3.5	7	4.5	5	6	5	5	8	7	6.5			15.5	39.11	21.71	5.86	19.56
																	58	140	124	33	66	83	22	140	67	58	57	121			6	4	5	6.5	5	8	6.5	3.5	4	6	11	4.5			9.67	35	24.8	5.08	13.2
																	84	82	162	93	46	70	180	55	138	52	12	97			6	4	7.5	9	6	5	6	4.5	4.5	6	7	8			14	20.5	21.6	10.33	7.67
																	89	173	133	35	45	116	66	80	111	59	46	50			5.5	5.5	3.5	8.5	9	7.5	4	5	4.5	7	8.5	7			16.18	31.45	38	4.12	5
																	69	55	285	117	30	118	179	147	86	56	71	26			4.5	3.5	4.5	7	5.5	4	4.5	5	6	8	10.5	7			15.33	15.71	63.33	16.71	5.45
																	116	208	162	53	130	70	26	63	77	25	82	36			5	5.5	6	6.5	12	6	3.5	5.5	5.5	5.5	5.5	5			23.2	37.82	27	8.15	10.83
																	66	97	129	90	43	94	74	88	49	39	52	42			4	4.5	4.5	9	9	5	7.5	8.5	4.5	5.5	5.5	7.5			16.5	21.56	28.67	10	4.78
																	170	95	116	34	119	97	93	69	84	11	53	210			4	3.5	5	9.5	8.5	5.5	6	4.5	4.5	6	7.5	9.5			42.5	27.14	23.2	3.58	14
																	110	87	142	48	100	151	124	27	90	45	41	135			5	4	3.5	7.5	6.5	6	7	5	4.5	12	5.5	4			22	21.75	40.57	6.4	15.38
																	162	138	117	74	111	73	122	112	64	52	16	36			7	3.5	9	8	4.5	7.5	4.5	3.5	4.5	10	7.5	4.5			23.14	39.43	13	9.25	24.67
																	98	148	137	99	77	62	45	18	92	91	63	95			5	7	6	7.5	8.5	5.5	6	8	6.5	5.5	11	9.5			19.6	21.14	22.83	13.2	9.06
																	138	100	182	28	118	84	36	115	157	91	68	125			5	3.5	4.5	6	7.5	8	3.5	7	5.5	4.5	8	5			27.6	28.57	40.44	4.67	15.73
																	42	185	118	43	62	113	96	66	120	63	41	49			5	4	4.5	5	6.5	5	4.5	3.5	8	6	9.5	5			8.4	46.25	26.22	8.6	9.54
																	95	73	188	29	95	42	108	98	150	46	47	103			5	3.5	4.5	10.5	6.5	6	10.5	5	4	5	17	10.5			19	20.86	41.78	2.76	14.62
																	97	227	104	60	94	102	125	109	171	22	49	56			6.5	5.5	4.5	7	5	8.5	6	5.5	4.5	4.5	6	11.5			14.92	41.27	23.11	8.57	18.8
																	280	96	135	62	50	80	102	129	66	38	30	47			6	4	5	6.5	10	7	6	4	5	8.5	5.5	10			46.67	24	27	9.54	5
																	105	102	216	30	46	74	16	118	47	36	22	52			4.5	4.5	6	10.5	7.5	3.5	7.5	4.5	4.5	16.5	7.5	10.5			23.33	22.67	36	2.86	6.13
																	86	78	212	50	40	160	110	100	118	21	25	97			5.5	4.5	3.5	6.5	5.5	5	7.5	4.5	3.5	5	12.5	6			15.64	17.33	60.57	7.69	7.27
																	143	81	73	45	93	78	183	63	172	20	36	48			3.5	3	5.5	8	6	4.5	6	5	5.5	5.5	10.5	9			40.86	27	13.27	5.63	15.5
																	86	110	194	33	82	35	27	72	174	66	77	55			5.5	3.5	5	7	7.5	4.5	7	3.5	4	6	10.5	6			15.64	31.43	38.8	4.71	10.93
																	98	112	145	86	107	68	65	33	115	40	32	22			6	6	6	7.5	5.5	4.5	5.5	3.5	3	5	7	7.5			16.33	18.67	24.17	11.47	19.45
																	119	108	206	33	64	110	149	83	59	56	29	36			6	4	4	6	7	5	3.5	5	4.5	4.5	8	8.5			19.83	27	51.5	5.5	9.14
																	56	71	127	76	115	179	68	76	104	102	12	43			4.5	7.5	4	5.5	3.5	6	7.5	6	3.5	7	6.5	5.5			12.44	9.47	31.75	13.82	32.86
																	199	112	129	137	70	87	105	109	205	55	9	22			5	4.5	3.5	4.5	11	9	7	6	5.5	10.5	5	7.5			39.8	24.89	36.86	30.44	6.36
																	55	100	126	68	17	106	36	90	115	177	36	149			6.5	3.5	6	10	8	12.5	7	8	4	4.5	4	13			8.46	28.57	21	6.8	2.13
																	49	168	136	47	36	129	109	117	237	19	44	44			5	4	4.5	15.5	6	7.5	4	3	4.5	8	11	7			9.8	42	30.22	3.03	6
																	191	173	88	101	60	95	75	22	133	23	106	27			5	4	4	4	7.5	7.5	4.5	5	7	4	8	6			38.2	43.25	22	25.25	8
																	80	142	117	45	129	60	28	191	137	139	49	120			3.5	4.5	4	5.5	4.5	6	4	5.5	6.5	5	5.5	7			22.86	31.56	29.25	8.18	28.67
																	67	184	103	30	104	86	53	95	132	151	23	106			5.5	6	3	5.5	6	7	10	5	5.5	3.5	5	11.5			12.18	30.67	34.33	5.45	17.33
																	46	89	142.82	22	89	84	168	223	105	125	13	66			5	7	5.195	9.5	7	10	6	4.5	5.5	10.5	4.5	14			9.2	12.71	27.49	2.32	12.71
																	81	83	232.49	41	79	118	152	39	164	11	69	140			8	4	5.05	7.5	9	7.5	5	7.5	7	4.5	6.5	4.5			10.13	20.75	46.04	5.47	8.78
																	77	96	141.85	24	102	146	46	72	158	48	211	40			6	6.5	6.41	8	10.5	5	3.5	5.5	5.5	4	5.5	6.5			12.83	14.77	22.13	3	9.71
																	84	113	144.47	63	83	161	96	40	93	15	76	42			5	4.5	2.81	3.5	8.5	5	7.5	6.5	9	5	5.5	8			16.8	25.11	51.41	18	9.76
																	176.61	164	182.47	33	68	63	126	105	159	24	160	53			7	5	4.335	4.5	9	5.5	4.5	6	5	6	7	9			13.71	32.8	42.09	7.33	7.56
																	85.22	132	166.28	40	56	54	15	101	83	64	32	123			5	6.5	2.81	6	7	6	7.5	5.5	4.5	9	8	6.5			43.4	20.31	59.17	6.67	8
																	70.58	122	190.75	94.78	74	100	16	161	118	34	12	60			9.5	6	9.03	9.41	3	7.5	7.5	4	4	8.5	5	5			8.95	20.33	21.12	10.07	24.67
																	126.95	83	172.59	107.43	187	211	42	74	72	23	28	73			5	4.5	6.57	11.485	6.5	6	3.5	4.5	8.5	9.5	9	8			11.2	18.44	26.27	9.35	28.77
																	92.53	126	146.75	66.11	61	92	130	85	187	33	40	97			6.5	4	6.45	5.71	11	6	3.5	6	5.5	9.5	5	5.5			14.46	31.5	22.75	11.58	5.55
																	111.59	146	128.87	16.92	97	86	55	189	78	45	32	53			4	8	3.27	7.65	7	4	4.5	6	4.5	11.5	5.5	9			14	18.25	39.41	2.21	13.86
																	167.74	107	67.04	90.13	120	104	109	63	112	153	82	50			4.5	6	5.245	7.095	7.5	3.5	11	10	6	12.5	5.5	3			22.22	17.83	12.78	12.7	16
																	129.36	83	239.44	56.83	25	109	84	108	123	50	50	34			7.5	5	3.175	6.835	10	5	7.5	5.5	5.5	7	8	5			12.4	16.6	75.41	8.31	2.5
																	80.78	48		87.89	126	79	61	125	144	116	155	105			4.5	4		9.485	23	6	5.5	7.5	5	4.5	7.5	3.5			20	12		9.27	5.48
																	84.27	92		68.95	150	88	103	144	116	83	79	41			7	5		9	4.5	9.5	7	4	5.5	6	9	7			19.71	18.4		7.66	33.33
																	128.38	67		28.85	61	117	84	49	238	13	14	17			8	5		8.96	13	11.5	6.5	3	9.5	8.5	6	9.5			20.63	13.4		3.22	4.69
																		41		57.1	43	69	63	81	128	63	24	80			3	3.5		10.295	5.5	14.5	5	4	7	13	8	4.5			39.33	11.71		5.55	7.82
																		102.02		48.61	50	65	52	108	109	50	49	72			10.5	6.595		7.925	6	10	4.5	4.5	8	5.5	7.5	3.5			7.14	15.47		6.13	8.33
																		117.84		45.42	31	64	93	103	62	66	47	62			4.5	6.9		8.4	10.5	15.5	4	5	6.5	7	10	4.5			11.33	17.08		5.41	2.95
																		129.91		40.86	115	81	44	124	116	51	28	67			4.5	3.855		5.105	6	13	7	6	6	7.5	8	6			41.78	33.7		8	19.17
																		97.71		95.34	92	74	35	184	136	206	69	60			7	4.925		6	4.5	7	6	6	6	4	4.5	4			16.57	19.84		15.89	20.44
																		118.09		76.89	66	47.47	37	141	71	17	36	50			4.5	3.41		11.855	6.5	13	7	8.5	9	6.5	9.5	5			28.67	34.63		6.49	10.15
																		126.78		89.12	26	102	118	147	80	14	27	66			3	9.03		15	11.5	14.5	4	9.5	5.5	7	9.5	5.5			24	14.04		5.94	2.26
																		106.59		51.45	68	96	46	157	57	42	31	34			4.5	3.905		12.945	5	14.5	4.5	11	7.5	8	6	12			21.78	27.3		3.97	13.6
																		67.79		116	50	87	46	180	109	160	58	57			5	4.82		5	6	10.5	4	5	5.5	7.5	7	6			6.6	14.06		23.2	8.33
																				111	44	66	30	89	211	35	38	54			5			6	8	9.5	5.5	4.5	8.5	8.5	8.5	12.5			25			18.5	5.5
																				53	136	97	86	180	77	22	47	76			6			8	5.5	12	5	6	7	6	5	8.5			14.17			6.63	24.73
																				70	93	94	56	133	49	32	26	155			7			6.5	14	15	4.5	8.5	5	9.5	8	4.5			17.57			10.77	6.64
																				40	70	63	62	135	82	15	25	39			4.5			9	8.5	5.5	6	6.5	5	8.5	9	4.5			17.11			4.44	8.24
																				70	55	125	52	116	69	41	23	59			5.5			6.5	6.5	10.5	8	6	4	9	8	4.5			26.73			10.77	8.46
																				77	87	58	44	117	73	59	61	49			7			11	12	15.5	13.5	4.5	5	8.5	8.5	5.5			16			7	7.25
																				85	33	48	72		31	87	53	93			5.5			5.5	13.5	12.5	7.5		4	6	5.5	3.5			9.45			15.45	2.44
																				139	85	72	60		173	38	16	57			5			9	10.5	10.5	6.5		7	9	6.5	5			34			15.44	8.1
																				53	86	89	103		99	98	32	66			7.5			5	6	8	10		5	5	7.5	7.5			22.13			10.6	14.33
																				60	71	78	65		162	147	30	70			4			4	8	8.5	8.5		4	10.5	6	9			17.25			15	8.88
																				77	84	91	95		34	30	33	172			6			11	5.5	6	4.5		6	7.5	5	4.5			20			7	15.27
																				49	44	49	47		74	48	95	79			5			10.5	6.5	8.5	6		5.5	8.5	4.5	4.5			25			4.67	6.77
																				86	48	85	173		188	26	25	40			3.5			1.5	5	10.5	5		6	9.5	9	5			38			57.33	9.6
																					80	73	96		152	18	117	36			4.5				9	7	3.5		5	8.5	4	6			10.89				8.89
																					47	72			104	33	41	89			8.5				8	5			4.5	6.5	5.5	4.5			7.06				5.88
																					39	75			35	42	94	56			6.5				7.5	7			5	11.5	6.5	3.5			15.23				5.2
																					68	107			16	10	102	169			5				7	10.5			10	7.5	9	3.5			19.8				9.71
																					35	76			217	76	18	42			4				9	9.5			4	7.5	7.5	4			17.5				3.89
																					61	141			276	98	52	100			6				11.5	3.5			5.5	5	7	3			23.17				5.3
																					178	45			153	31	41	79			6.5				6	3.5			4.5	5	10.5	11			10.62				29.67
																					139	69			73	11	42	46			10.5				7	11.5			4.5	6.5	6.5	7.5			8.95				19.86
																					173	81			174	23	49	56			5.5				3	7			5	10.5	8.5	6			15.64				57.67
																					93	99			126	35	23	45			10				7	15.5			12	6	10	7			11.9				13.29
																					28	102			153	70	21	61			6				8	4.5			4.5	8.5	4	6			15.33				3.5
																					55	98			151	94	24	83			4.5				4.5	8.5			6.5	8	5.5	6			17.11				12.22
																					170				103	14	46	66			4.5				5.5				4	7.5	6	4.5			13.78				30.91
																					96				93	93	62	93			5				9.5				3.5	7.5	6	6.5			29.4				10.11
																					75				116	22	79	63			7				7				4	6.5	5	7			15.29				10.71
																					84				134	79	58	46			3.5				4.5				5.5	6.5	5.5	8.5			28.86				18.67
																					63					60	17	130			3.5				6.5					7.5	7.5	5			27.14				9.69
																					138					42	23	73			4.5				4.5					9	7.5	8			21.78				30.67
																					62					37	11	12			7.5				6.5					5.5	6.5	7.5			17.47				9.54
																					109					37	51	150			8				7.5					6.5	7	10			8.38				14.53
																					122					46	27	15			6.5				9					5.5	10	12			8.31				13.56
																					36					26	37	65			9.22				8.5					8.5	8.5	6.5			19.16				4.24
																					48					41	22	47			5.955				5.5					11.5	8.5	7.5			14.31				8.73
																					277					55	68	110			5.94				5.5					19	8.5	6.5			11.88				50.36
																					112					34	87	80			4.515				4.5					5	7.5	8			28.12				24.89
																					69					24	20	120			3.67				9					7.5	6	6.5			25.21				7.67
																					207					20	59	75			3.565				5					6.5	5.5	8			31.3				41.4
																					47					104	60	105			3.795				6					6.5	7.5	4.5			44.2				7.83
																					107					38	42	14			6.23				7					3	4.5	5.5			20.76				15.29
																					99.27					43	23	69			7.64				10					5.5	6.5	6			10.57				9.93
																					74					38	55	48			3.57				7					7.5	7.5	9.5			23.61				10.57
																					73					28	68	24			7.135				10					8	7	8			17.99				7.3
																					53					18	42	104							11.5					10.5	6.5	6							4.61
																					131					90	50	60							5					3.5	6	6.5							26.2
																					88					30	58	46							9.5					7	9.5	5							9.26
																					66					142	76	49							6.5					5.5	7	7.5							10.15
																					55					139	105	49							6.5					6	7	4							8.46
																					46					36	79	53							6					7.5	5.5	7							7.67
																					98					20	73	55							6					7	4	6							16.33
																					128					28	51	59							12.5					5	6.5	4							10.24
																					106					45	47	62							13					8.5	9.5	7							8.15
																					76					13	90	97							8					7	8.5	7							9.5
																					49					46	23	121							8					4.5	7.5	4.5							6.13
																					83					174	22	79							7					10	6.5	9							11.86
																					104					48	33	163							7					5.5	6	9							14.86
																					225					27	55	128							12.5					7.5	8	7							18
																					97					150	90	69							13					7.5	8	4							7.46
																					58					15	118	83							8					8	7.5	5.5							7.25
																					182					26	32	19							6.5					5.5	8	7							28
																					129					43	36	46							9.5					10	8	5.5							13.58
																					120					28	26	90							5.5					11.5	7	6.5							21.82
																					90					68	201	78							11					9.5	5.5	3.5							8.18
																										64	65	28												5	6.5	7
																										14	36	62												7	7.5	4
																										26	103	56												6.5	9.5	5.5
																										36	87	57												7.5	7	4.5
																										11	136	76												5.5	4.5	6
																										40	50	65												8.5	8	6.5
																										59	79	61												7.5	6	4
																										47	54	88												7	8.5	3
																										19	131	120												6.5	5.5	4.5
																										63	170	151												6.5	5	8.5
																										86	43	110												5	6.5	3
																										25	66	71												7	6	4.5
																										46	32	60												7	5.5	7.5
																										77	39	64												7	5.5	5
																										43	102	51												11.5	6	3.5
																										41	170	93												6	7.5	7.5
																										24	39	37												6	5	4.5
																										78	51	161												7	6	4.5
																										42	16	75												6.5	10	4
																										40	40	30												7	7.5	11
																										64	43	33												6	6	5
																										83	53	40												8	7	4.5
																										53	140	83												7	7.5	11
																										26	83	42												6	4.5	5.5
																										125	127	93												4	3.5	8
																										27	100	57												11.5	3.5	6
																										35	68	99												5	5	6.5
																										50	96	58												5.5	4.5	6.5
																										82	83	63												13	5.5	4.5
																										19	150	94												4	10.5	9
																										93	115	42												8	6.5	7
																										53	109	34												6	5	8
																										22		110												8.5		6.5
																										25		22												4.5		8.5
																										55		27												11		6.5
																										12		60												5.5		5
																										26		35												12		5
																										16		99												7		10
																										68		109												6		8.5
																										54		144												3.5		13
																										33		111												8.5		3.5
																										77		89												5		11.5
																										33		139												6		5.5
																										20		79												6.5		10
																										112		57												4.5		9
																										56		45												6.5		7
																										20		53												7		13.5
																										22		27												9		10
																										53		56												8		10.5
																										30		22												4.5		11
																										150		52												4.5		10
																										40		42												4.5		8.5
																										80		44												6.5		5.5
																										72		26												7.5		8
																												196														5.5
																												48														6.5
																												52														8.5
																												114														7
																												115														7
																												100														8
																												115														19.5
																												111														7.5
																												108														6.5
																												147														12
																												155														5
																												93														10
																												152														14.5
																												86														9.5
																												104														5
[truncated: 7 more columns]

## Sheet: Figure 5
	Figure 5c	Colocalized alpha-SMA intensity per cell
			Blebbistatin (-)								Blebbistatin (+)
		TGF-beta (ng per mL)	0	10	0	10	0	10	0	10	0	10	0	10	0	10	0	10
			Coarse-Stiff	Coarse-Stiff	Coarse-Soft	Coarse-Soft	Fine-Stiff	Fine-Stiff	Fine-Soft	Fine-Soft	Coarse-Stiff	Coarse-Stiff	Coarse-Soft	Coarse-Soft	Fine-Stiff	Fine-Stiff	Fine-Soft	Fine-Soft
			0.027571	0.029154	0.036091	0.040143	0.060167	0.168091	0.047923	0.084889	0.03	0.025	0.034	0.024	0.05	0.074	0.066	0.046
			0.0255	0.025214	0.0302	0.024857	0.082583	0.169727	0.0695	0.0878	0.028	0.034	0.027	0.03	0.044	0.042	0.05	0.072
			0.020643	0.027923	0.0495	0.040333	0.078091	0.1978	0.060333	0.104745	0.032	0.02	0.041	0.018	0.06	0.028	0.062	0.08
	Figure 5d	Relative gene expression (TAGLN)
		TGF-beta (ng per mL)	0	0	10	0	10	0	10	0	10	0	10
			2D control	2D control	2D control	Coarse-Stiff	Coarse-Stiff	Coarse-Soft	Coarse-Soft	Fine-Stiff	Fine-Stiff	Fine-Soft	Fine-Soft
			1	0.61284	0.66306	0.57443	0.83796	0.529559	0.794087	0.49644	1.25248	0.580127	2.35063
			1	1.18209	1.4605	0.215665	0.646938	0.758767	0.629066	0.504321	1.4828	0.427281	0.41085
			1	0.666422	1.38762	0.272857	0.865354	0.613882	0.81061	0.412897	1.41406	0.75783	1.10503
	Figure 5e	Relative gene expression (LRRC17)
		TGF-beta (ng per mL)	0	0	10	0	10	0	10	0	10	0	10
			2D control	2D control	2D control	Coarse-Stiff	Coarse-Stiff	Coarse-Soft	Coarse-Soft	Fine-Stiff	Fine-Stiff	Fine-Soft	Fine-Soft
			1	0.40291	0.66839	1.01864	0.97004	0.955505	1.22268	0.78619	2.49591	0.703433	2.19458
			1	0.51597	0.481309	0.588894	0.383005	0.973862	1.1965	0.7575	1.93251	0.737426	0.883362
			1	0.478811	0.421448	0.856744	0.986418	0.399486	0.51039	0.341449	1.54301	0.53368	1.27759

## Sheet: Figure 6
	Figure 6d	F-actin intensity per cell
				Blebbistatin (-)								Blebbistatin (+)
			TGF-beta (ng per mL)	0	10	0	10	0	10	0	10	0	10	0	10	0	10	0	10
				Coarse-Stiff	Coarse-Stiff	Coarse-Soft	Coarse-Soft	Fine-Stiff	Fine-Stiff	Fine-Soft	Fine-Soft	Coarse-Stiff	Coarse-Stiff	Coarse-Soft	Coarse-Soft	Fine-Stiff	Fine-Stiff	Fine-Soft	Fine-Soft
				0.103929	0.0936923	0.0707273	0.109857	0.1605	0.193273	0.109231	0.190111	0.10457	0.083656	0.117051	0.136123	0.157065	0.083768	0.124974	0.135388
				0.0809651	0.0893571	0.0877	0.0707857	0.209417	0.2995	0.0774	0.1674	0.094113	0.10457	0.10641	0.10471	0.073297	0.103663	0.138721	0.114559
				0.0883571	0.096625	0.0871667	0.098216	0.230273	0.2156	0.091457	0.161364	0.115027	0.125484	0.127692	0.094239	0.115181	0.126699	0.127057	0.145803
	Figure 6e	YAP nuclear translocation rate (%)
			TGF-beta (ng per mL)	0	10	0	10	0	10	0	10
				Coarse-Stiff	Coarse-Stiff	Coarse-Soft	Coarse-Soft	Fine-Stiff	Fine-Stiff	Fine-Soft	Fine-Soft
				81	100	91	100	82	100	69	100
				92	93	95	100	94	100	83	93
				76	100	93	100	85	100	77	100
	Figure 6f	YAP nuclear localization intensity per cell
			TGF-beta (ng per mL)	0	10	0	10	0	10	0	10
				Coarse-Stiff	Coarse-Stiff	Coarse-Soft	Coarse-Soft	Fine-Stiff	Fine-Stiff	Fine-Soft	Fine-Soft
				1.978	1.991	2.065	2.002	1.957	4.403	1.659	3.499
				1.31	1.404	1.646	0.972	1.796	3.48	1.524	3.619
				1.318	1.391	1.917	0.676	1.621	3.204	1.713	1.617

## Sheet: Figure S1
	Gelation lag time (min)
	Fibrin sample conditions	Pre-heated for 5 min			Pre-heated for 10 min
	S1	61	55	46
	S2	21	24	27
	S3	17	9.9	12.7
	S5	5.2	5.25	4.6
	S8	5	2.5	5.2
	S4	16.6	13.75	10.5
	S5	5.2	5.4	4.6
	S6	2	2	2
	Thrombin 0.0001	13	20	21
	Thrombin 0.0002	8.83	6	7.5	200	155	240
	Thrombin 0.001	1.5	1.167	1.333	3	3.5	3.5
	Thrombin 0.01	0.25	0.26	0.333	0.41666	0.5	0.667

## Sheet: Figure S2a-SANS and USANS data
	Intensity (cm-1), shown as mean ± SD
	q (Å-1)	S1 combined		S2 combined		S3 combined		S4 combined		S5 combined		S6 combined		S7 combined		S8 combined		S9 combined
		Mean	SD	Mean	SD	Mean	SD	Mean	SD	Mean	SD	Mean	SD	Mean	SD	Mean	SD	Mean	SD
	3.477e-05																	6428480	284028
	3.486e-05	699218	48330.2
	3.512e-05																	11300000	475703
	3.556e-05			4893660	216935
	3.591e-05			2056030	97688.2
	3.592e-05	616949	41244.7
	3.6e-05
	3.62e-05											20600000	509477
	3.662e-05	982490	59084.3
	3.7e-05									8983760	298436
	3.73e-05							5068090	196741
	3.732e-05			4590960	195276
	3.768e-05	923230	53676.7
	3.8e-05							4020000	156723
	3.87e-05											20800000	518361
	3.873e-05			2397670	104069
	3.91e-05							3440000	132048
	4.01e-05					4748700	175551
	4.01e-05											18900000	482979
	4.04e-05					5260000	191457
	4.06e-05
	4.12e-05							4030000	145669
	4.16e-05
	4.218e-05																	7710850	290560
	4.23e-05									6710000	228555
	4.262e-05			2356830	92034.3
	4.37e-05							3680000	131193
	4.465e-05																	5378690	200711
	4.54e-05					3600000	127390
	4.66e-05									5190000	175821
	4.686e-05	743388	32478.3
	4.69e-05
	4.76e-05
	4.889e-05																	5388440	197406
	4.89e-05					3970000	137278
	5.03e-05											11800000	352388
	5.04e-05
	5.07e-05											11600000	350419
	5.08e-05									5410000	182067
	5.11e-05	579436	24996.6
	5.12e-05
	5.43e-05
	5.498e-05	688317	28374.5
	5.532e-05			1722880	63131.4
	5.54e-05
	5.57e-05							2710000	94237.9
	5.603e-05			1851150	67331.8
	5.63e-05											8200000	267558
	5.65e-05									3830000	129006
	5.74e-05					3100000	106357
	5.77e-05					2650000	91405.6
	5.82e-05
	5.84e-05					2370000	82165.3
	6.03e-05									4050000	134575
	6.16e-05																	3510230	126095
	6.23e-05																	3341630	120146
	6.275e-05	414932	16389.5
	6.3e-05											7740000	250692
	6.31e-05
	6.345e-05	460632	18069.6
	6.35e-05									2720000	91043.7
	6.486e-05			1318270	46739
	6.51e-05											7440000	240582
	6.521e-05			1109550	39517.6
	6.62e-05							1860000	63426.9
	6.66e-05							1740000	59235.2
	6.8e-05					1720000	58644
	6.83e-05																	2328280	83879.2
	6.94e-05											5460000	177411
	6.945e-05			1100180	38767.3
	7.16e-05
	7.228e-05	264004	10244.4
	7.31e-05									1710000	57399.3
	7.48e-05
	7.65e-05							1200000	40444.2
	7.819e-05																	1734250	61978
	7.968e-05			730177	25308.7
	8.216e-05	305104	11133.1
	8.43e-05
	8.6e-05											2740000	88939.3
	8.67e-05					962000	32227.7
	8.74e-05							758000	25517.5
	8.913e-05																	960164	34060.4
	9.17e-05
	9.28e-05									1100000	36348.2
	9.452e-05	213275	7556.67
	9.66e-05					680184	22706.7
	9.73e-05											2150000	69658.6
	9.804e-05			469393	15832.5
	0.0001					622276	20662.9
	0.000101
	0.000102											1300000	42179.8
	0.000103			434433	14630.7
	0.000107
	0.000108									618000	20407.1
	0.00011							429604	14322
	0.0001114																	560889	19714
	0.000112									600282	19772.5
	0.000115							382645	12747.4
	0.000116
	0.0001164	155417	5393.18
	0.0001189			290332	9740.6
	0.000123
	0.000123
	0.000127					382003	12672.9
	0.0001273																	338153	11941.2
	0.000128											704000	23006.1
	0.000129
	0.000133					253044	8422.82
	0.0001334	126575	4331.19
	0.000134																	300793	10578.6
	0.000135											650612	21246.3
	0.000139	126006	4284.2
	0.00014									273138	9004.3
	0.000143							203807	6763.71
	0.0001464			212021	7011.51
	0.000149
	0.000152
	0.000152							169295	5594.2
	0.000153					212996	7019.22
	0.000157									220976	7239.88
	0.0001584	93416.5	3141.43
	0.0001643																	146499	5115.33
	0.000166											379786	12374.3
	0.000166
	0.0001669			176661	5803.8
	0.000172									146228	4817.19
	0.000176					116536	3848.62
	0.000178											270568	8829.05
	0.0001789			153809	5056.58
	0.00018
	0.000183							116361	3839.44
	0.0001855																	114940	4013.84
	0.0001934	65092.2	2174.13
	0.000202							93897.9	3094.1
	0.000202
	0.000205											205337	6710.16
	0.0002082	67359.7	2238.95
	0.000208
	0.000209									79748.9	2633.88
	0.0002141																	84577.8	2947.48
	0.000214					97301.9	3190.58
	0.0002167			88196.9	2893.16
	0.000223
	0.000229									58582	1936.82
	0.000232							70039.2	2303.02
	0.0002335																	50016.1	1767.96
	0.000235											137920	4525.17
	0.0002361			86399.3	2835.15
	0.000237
	0.0002389	59673.9	1980.98
	0.000242					62789.6	2069.72
	0.000265
	0.000268					61731.8	2031.35
	0.000272
	0.0002735	40679.5	1354.18
	0.000274									36311.8	1205.12
	0.000276							41867.2	1383.77
	0.0002776																	44252.4	1560.27
	0.0002802			64199.2	2106.15
	0.000282											72765.8	2406.86
	0.000304
	0.000305									30529.4	1009.76
	0.000306
	0.0003084																	25748.7	918.258
	0.000309					34714.6	1145.96
	0.0003137	36854.1	1223.79
	0.000315							36363.6	1200.19
	0.0003204			52562.3	1727.47
	0.000323											40467.4	1352.46
	0.000349
	0.000352
	0.000355					38393.5	1269.85
	0.000355							28144	935.336
	0.0003553																	20295.2	738.012
	0.0003607	29578.1	992.182
	0.000361									27382	911.002
	0.000365											30425.8	1030.13
	0.000366			38419.3	1272.02
	0.000398
	0.000404
	0.000409					27333.1	909.738
	0.00041											20186.9	691.898
	0.000412									19768.2	662.673
	0.0004147	21992.7	745.562
	0.000415							20527.9	686.036
	0.000416																	10371.5	389.109
	0.0004196			32148.3	1067.65
	0.000459
	0.000468							19743.5	661.416
	0.00047																	10529	393.608
	0.000473
	0.0004737			27917.4	931.183
	0.0004754	14026	482.519
	0.000475									15224.2	513.503
	0.000479					19710.2	661.586
	0.000482											13468.5	468.345
	0.000538							12618.8	428.175
	0.000539
	0.000541											8100.14	287.808
	0.0005418			20153.9	681.496
	0.000545
	0.0005457	12369.6	432.665
	0.000546									8915.98	305.556
	0.0005484																	8820.12	335.345
	0.000549					13823.3	469.354
	0.000616
	0.000616									6983.43	244.196
	0.00062
	0.000622											7486.11	272.78
	0.0006255	7062.67	262.052
	0.000628							10095.2	351.192
	0.000631					10824.1	375.773
	0.0006328																	5884.42	237.862
	0.0006346			10912.3	384.976
	0.000712							7613.82	269.876
	0.000713
	0.0007158			10263.4	367.749
	0.0007187	4609.69	180.191
	0.000719
	0.00072									5052.97	179.388
	0.000722					8408.85	297.106
	0.0007253																	3668.67	154.338
	0.000727											4105.44	155.682
	0.000731													6721.18	1133.54
	0.000731															4955.32	964.454
	0.000731
	0.000731
	0.00081
	0.000817									4879.53	175.617
	0.000819							4996.96	184.599
	0.000821											3704.19	143.475
	0.000824
	0.000826	3189.12	136.743
	0.00083					5682.35	208.499
	0.0008326																	3682.37	158.381
	0.0008348			5088.76	198.712
	0.000894													3930.11	454.471
	0.000894															2649.68	321.2
	0.000894
	0.000894
	0.00094									3392.99	127.352
	0.000942
	0.000943							3195.89	125.913
	0.000945											2549.4	104.435
	0.000947
	0.0009488	1589.52	84.896
	0.0009519																	2761.61	126.93
	0.000952					4515.96	175.33
	0.0009545			2857.84	125.05
	0.001056													2631.57	200.24
	0.001056															1731.91	144.159
	0.001056
	0.001056
	0.001074
	0.00108
	0.001085																	1406.02	74.0693
	0.001086					2205.1	96.5852
	0.001086											1829.84	79.714
	0.0010876			1668.78	85.9853
	0.001089									2186.53	87.027
	0.0010904	758.719	56.2279
	0.001095							2295.38	191.887
	0.001218													1825.18	120.778
	0.001218															1159.48	75.6794
	0.001218
	0.001218
	0.001218
	0.001218
	0.001237
	0.001243
	0.001244									1498.4	62.4625
	0.001246							999.622	51.6147
	0.001248					1379.17	69.1621
	0.0012507			974.32	66.2725
	0.0012535	501.148	45.4308
	0.001258																	1611.8	86.7025
	0.001259											991.14	46.2347
	0.001381													1292.4	77.3804
	0.001381															829.012	48.7393
	0.001381
	0.001381
	0.001381
	0.001381
	0.001425
	0.001431									1008.04	45.6699
	0.001437											939.067	47.2324
	0.00144
	0.001443							928.287	59.2939
	0.0014437																	1026.35	67.0969
	0.001445					922.623	63.6291
	0.0014469			482.645	46.9431
	0.0014491	469.898	56.0943
	0.0015434	276.743	36.0564
	0.0015434			415.853	34.2045
	0.001543					669.962	52.8115
	0.001543							565.081	50.2085
	0.001543									809.095	51.0232
	0.001543											779.437	39.8538
	0.001543													900.108	51.1463
	0.001543															637.2	27.5879
	0.0015434																	828.045	41.0018
	0.001543
	0.001543
	0.001543
	0.001543
	0.001543
	0.001543
	0.001639
	0.001645									628.264	35.2868
	0.001648							359.744	38.0972
	0.0016502																	615.595	50.8129
	0.001651											618.611	38.006
	0.0016531			339.864	44.9957
	0.001656
	0.001658					373.358	43.2873
	0.0016665	131.952	32.9331
	0.0017058	176.821	24.2118
	0.0017058			216.484	24.1595
	0.001706					380.411	35.6486
	0.001706							316.628	29.0968
	0.001706									621.607	38.6893
	0.001706											589.65	30.1821
	0.001706													705.395	33.481
	0.001706															497.495	23.1534
	0.0017058																	654.367	26.811
	0.001706
	0.001706
	0.001706
	0.001706
	0.001706
	0.001706
	0.0018683	97.5341	18.1401
	0.0018683			141.494	20.7143
	0.001868					244.634	23.1156
	0.001868							195.371	22.2308
	0.001868									400.249	27.1662
	0.001868											460.361	26.5708
	0.001868													519.956	27.6138
	0.001868															394.684	22.5417
	0.0018683																	534.011	27.3602
	0.001868
	0.001868
	0.001868
	0.001868
	0.001868
	0.001868
	0.0020308	85.6816	16.6521
	0.0020308			120.793	14.1964
	0.002031					186.93	19.7324
	0.002031							145.572	18.6778
	0.002031									285.633	20.9481
	0.002031											379.115	21.5496
	0.002031													392.171	22.7457
	0.002031															315.635	18.2366
	0.0020308																	417.451	23.1475
	0.002031
	0.002031
	0.002031
	0.002031
	0.002031
	0.002031
	0.0021932	62.1296	15.0936
	0.0021932			73.2282	15.1488
	0.002193					116.731	17.0142
	0.002193							93.8852	14.8886
	0.002193									203.8	16.8488
	0.002193											293.768	17.4949
	0.002193													281.182	19.0313
	0.002193															251.126	16.088
	0.0021932																	334.87	17.8146
	0.002193
	0.002193
	0.002193
	0.002193
	0.002193
	0.002193
	0.0023557	65.1785	12.4896
	0.0023557			49.283	12.8174
	0.002356					108.056	14.6531
	0.002356							77.6859	12.4803
	0.002356									167.645	16.5069
	0.002356											235.305	14.823
	0.002356													230.5	14.9558
	0.002356															216.443	13.8108
	0.0023557																	264.686	15.3781
	0.002356
	0.002356
	0.002356
	0.002356
	0.002356
	0.002356
	0.0025181	60.9535	11.0887
	0.0025181			38.4323	10.5103
	0.002518					92.2414	13.1485
	0.002518							70.6397	10.6729
	0.002518									119.194	12.3513
	0.002518											202.931	12.7663
	0.002518													170.263	12.6969
	0.002518															183.193	11.1472
	0.0025181																	220.323	14.1684
	0.002518
	0.002518
	0.002518
	0.002518
	0.002518
	0.002518
	0.0026806	27.3759	10.0623
	0.0026806			32.5326	9.39024
	0.002681					73.909	9.54192
	0.002681							50.4165	9.5141
	0.002681									90.8418	9.86108
	0.002681											149.644	11.5755
	0.002681													130.146	11.8442
	0.002681															148.327	9.99823
	0.0026806																	166.402	12.7917
	0.002681
	0.002681
	0.002681
	0.002681
	0.002681
	0.002681
	0.0027379	33.0498	1.19026
	0.0027379			57.8318	3.06672
	0.002738					82.8203	4.27013
	0.002738									135.328	4.59272
	0.002738											182.921	5.13492
	0.002738							76.6668	3.32444
	0.002738													125.535	3.82598
	0.002738															132.243	3.3301
	0.0027379																	141.286	4.8558
	0.002738
	0.002738
	0.002738
	0.002738
	0.002738
	0.002738
	0.002843	30.7968	9.33052
	0.002843			34.1299	8.46109
	0.002843					43.8257	7.5785
	0.002843							37.8399	9.23027
	0.002843									67.1183	8.54298
	0.002843											125.183	10.7196
	0.002843													105.213	10.1317
	0.002843															119.186	8.2717
	0.002843																	137.898	9.92503
	0.002843
	0.002843
	0.002843
	0.002843
	0.002843
	0.002843
	0.0029986			34.3735	1.88702
	0.002999					48.1773	2.26629
	0.0029986	20.3134	0.706755
	0.002999									84.0031	2.74269
	0.002999											126.873	3.55997
	0.002999							44.9526	1.78031
	0.002999													82.1671	2.52702
	0.002999															95.7278	2.48537
	0.0029986																	98.9216	3.49648
	0.002999
	0.002999
	0.002999
	0.002999
	0.002999
	0.002999
	0.0030055	21.8814	7.36906
	0.0030055			16.688	7.30899
	0.003006					33.0643	7.48321
	0.003006							26.0233	7.36527
	0.003006									43.9817	8.71422
	0.003006											93.2302	8.87539
	0.003006													70.1158	8.20331
	0.003006															89.8425	7.86866
	0.0030055																	99.2327	8.18269
	0.003006
	0.003006
	0.003006
	0.003006
	0.003006
	0.003006
	0.003168	4.47378	6.30737
	0.003168			22.5415	7.46211
	0.003168					17.1992	6.60086
	0.003168							23.592	6.37339
	0.003168									40.1268	7.91342
	0.003168											74.3639	8.10279
	0.003168													53.6169	7.19427
	0.003168															71.5744	5.55055
	0.003168																	76.2417	6.67416
	0.003168
	0.003168
	0.003168
	0.003168
	0.003168
	0.003168
	0.0032593			21.7563	1.0431
	0.003259					30.0924	1.16974
	0.0032594	13.2812	0.392278
	0.003259							28.4911	0.984935
	0.003259									52.1893	1.54128
	0.003259											86.7939	2.12171
	0.003259													52.3963	1.4601
	0.003259															68.5624	1.59125
	0.0032594																	67.0197	2.06585
	0.003259
	0.003259
	0.003259
	0.003259
	0.003259
	0.003259
	0.0033304	5.78088	4.92993
	0.0033304			11.26	5.29919
	0.00333					22.4569	5.40847
	0.00333							18.758	5.32772
	0.00333									25.6132	5.77043
	0.00333											60.498	5.87623
	0.00333													49.0973	6.2298
	0.00333															64.0916	5.47758
	0.0033304																	69.5164	6.524
	0.00333
	0.00333
	0.00333
	0.00333
	0.00333
	0.00333
	0.0034929	12.2307	5.55762
	0.0034929			19.4506	5.3219
	0.003493					25.3004	5.90386
	0.003493							20.8064	5.17351
	0.003493									34.0677	5.78205
	0.003493											57.6663	6.11168
	0.003493													41.522	4.94345
	0.003493															56.2957	5.33704
	0.0034929																	52.3138	6.12821
	0.003493
	0.003493
	0.003493
	0.003493
	0.003493
	0.003493
	0.0035201			15.2891	0.716234
	0.00352					20.6213	0.673834
	0.0035201	9.31312	0.239523
	0.00352									34.2948	0.828841
	0.00352											60.9668	1.2991
	0.00352							19.5936	0.597492
	0.00352													34.6032	0.800638
	0.00352															49.5792	0.997776
	0.0035201																	46.5552	1.29451
	0.00352
	0.00352
	0.00352
	0.00352
	0.00352
	0.00352
	0.0036553	12.3306	4.64396
	0.0036553			19.5894	4.97879
	0.003655					23.8574	5.14998
	0.003655							20.182	4.92785
	0.003655									30.7161	4.74686
	0.003655											48.3012	4.77853
	0.003655													29.4782	5.04397
	0.003655															38.5266	4.38633
	0.0036553																	42.3408	5.24592
	0.003655
	0.003655
	0.003655
	0.003655
	0.003655
	0.003655
	0.0037808			10.9885	0.495716
	0.003781					14.8873	0.513103
	0.0037808	6.86669	0.203642
	0.003781									23.8383	0.587463
	0.003781											43.6009	1.03619
	0.003781							14.2059	0.462874
	0.003781													24.5345	0.57828
	0.003781															37.0466	0.782836
	0.0037809																	32.9556	0.946127
	0.003781
	0.003781
	0.003781
	0.003781
	0.003781
	0.003781
	0.0038178	-0.909574	4.69846
	0.0038178			6.04521	4.63182
	0.003818					7.99306	4.01914
	0.003818							2.26354	4.11698
	0.003818									11.3034	4.21798
	0.003818											26.3631	4.26356
	0.003818													13.957	4.22477
	0.003818															33.5923	4.03946
	0.0038178																	27.2256	4.31652
	0.003818
	0.003818
	0.003818
	0.003818
	0.003818
	0.003818
	0.0039802	8.39027	4.12031
	0.0039802			3.55786	4.00596
	0.00398					17.4394	4.16255
	0.00398							11.1699	4.03214
	0.00398									19.7886	4.643
	0.00398											31.3559	4.31945
	0.00398													18.2703	3.85084
	0.00398															29.4787	3.35982
	0.0039802																	29.8405	4.25022
	0.00398
	0.00398
	0.00398
	0.00398
	0.00398
	0.00398
	0.0040416			7.93171	0.297982
	0.004042					10.9347	0.333913
	0.0040416	5.10259	0.142117
	0.004042									17.2841	0.348964
	0.004042											30.9946	0.611292
	0.004042							10.3841	0.315746
	0.004042													17.2238	0.390377
	0.004042															27.6371	0.578002
	0.0040416																	23.3111	0.562845
	0.004042
	0.004042
	0.004042
	0.004042
	0.004042
	0.004042
	0.0041427	9.06868	3.6926
	0.0041427			10.0857	3.40163
	0.004143					11.2942	3.37643
	0.004143							6.41396	3.41571
	0.004143									15.0677	3.35643
	0.004143											18.471	3.388
	0.004143													17.4347	3.59514
	0.004143															20.4691	3.02673
	0.0041427																	16.4172	3.80057
	0.004143
	0.004143
	0.004143
	0.004143
	0.004143
	0.004143
	0.0043023			6.03712	0.22472
	0.004302					8.27475	0.248266
	0.0043023	4.05474	0.118962
	0.004302							8.04594	0.229462
	0.004302									13.0869	0.274151
	0.004302											23.189	0.48779
	0.004302													12.6976	0.278052
	0.004302															20.3444	0.431192
	0.0043023																	17.2136	0.419686
	0.004302
	0.004302
	0.004302
	0.004302
	0.004302
	0.004302
	0.0043051	5.96866	3.42399
	0.0043051			14.0473	3.80656
	0.004305					5.66935	3.33999
	0.004305							5.52425	3.33396
	0.004305									15.363	3.77511
	0.004305											20.7024	3.59204
	0.004305													14.909	3.33652
	0.004305															23.1156	3.19527
	0.0043051																	15.8081	3.47179
	0.004305
	0.004305
	0.004305
	0.004305
	0.004305
	0.004305
	0.0044676	8.18463	2.99466
	0.0044676			10.4156	3.13281
	0.004468					8.2469	3.054
	0.004468							2.7702	3.14102
	0.004468									14.9779	3.09231
	0.004468											18.2035	3.00119
	0.004468													14.8251	2.70914
	0.004468															14.3969	2.42239
	0.0044676																	10.0183	2.81234
	0.004468
	0.004468
	0.004468
	0.004468
	0.004468
	0.004468
	0.0045631			4.54872	0.157029
	0.004563					6.38346	0.18262
	0.0045631	3.12459	0.08258
	0.004563									9.87728	0.187438
	0.004563											17.068	0.306454
	0.004563							6.16518	0.177611
	0.004563													9.49314	0.182509
	0.004563															15.2481	0.309789
	0.0045631																	12.5544	0.276012
	0.004563
	0.004563
	0.004563
	0.004563
	0.004563
	0.004563
	0.00463	7.7575	2.54442
	0.00463			5.83893	2.54533
	0.00463					8.93467	2.38564
	0.00463							7.98031	2.57502
	0.00463									11.8935	2.72313
	0.00463											19.676	2.63524
	0.00463													7.58938	2.60677
	0.00463															14.0835	2.49155
	0.00463																	9.88919	2.97735
	0.00463
	0.00463
	0.00463
	0.00463
	0.00463
	0.00463
	0.0047925	5.1474	2.34916
	0.0047925			8.14531	2.67186
	0.004792					9.16028	2.55138
	0.004792							7.81173	2.84621
	0.004792									8.8304	2.31735
	0.004792											16.5239	2.66018
	0.004792													5.70286	2.60428
	0.004792															11.4936	2.28032
	0.0047925																	7.97982	2.47713
	0.004792
	0.004792
	0.004792
	0.004792
	0.004792
	0.004792
	0.0048238			3.76996	0.128702
	0.004824					5.06984	0.147467
	0.0048238	2.66227	0.0780491
	0.004824									8.05939	0.167664
	0.004824											13.3005	0.262671
	0.004824							4.99128	0.143887
	0.004824													7.7499	0.168659
	0.004824															11.821	0.250419
	0.0048238																	9.74649	0.22171
	0.004824
	0.004824
	0.004824
	0.004824
	0.004824
	0.004824
	0.0049549	7.42967	2.12126
	0.0049549			5.38502	2.39432
	0.004955					7.2385	2.31654
	0.004955							5.59451	1.99303
	0.004955									8.14662	2.26332
	0.004955											13.7407	2.18926
	0.0050845			3.12303	0.122029
	0.005085					4.24208	0.123703
	0.0050846	2.21435	0.0678743
	0.005085									6.54309	0.134883
	0.005085											10.6393	0.210706
	0.005085							4.07295	0.12106
	0.005085													6.25552	0.131772
	0.005085															9.39243	0.196596
	0.0050846																	7.75144	0.16814
	0.005085
	0.005085
	0.005085
	0.005085
	0.005085
	0.005085
	0.0051174	6.37435	1.98705
	0.0051174			-0.24656	2.08952
	0.005117					6.14529	2.14916
	0.005117							3.0489	1.9658
	0.005117									5.88798	1.92451
	0.005117											11.1008	2.15521
	0.0053453			2.42154	0.0796836
	0.005345					3.21903	0.087103
	0.0053453	1.70971	0.0504958
	0.005345									5.05284	0.093342
	0.005345											8.06694	0.127777
	0.005345							3.11668	0.088767
	0.005345													4.79414	0.099612
	0.005345															7.27666	0.125562
	0.0053453																	6.01059	0.104197
	0.005345
	0.005345
	0.005345
	0.005345
	0.005345
	0.005345
	0.005606			2.03879	0.0658714
	0.005606					2.88535	0.07217
	0.005606	1.56168	0.0451311
	0.005606									4.25403	0.066668
	0.005606											6.6993	0.115037
	0.005606							2.73356	0.068352
	0.005606													3.99187	0.086857
	0.005606															5.78131	0.121852
	0.0056061																	4.98593	0.0929964
	0.005606
	0.005606
	0.005606
	0.005606
	0.005606
	0.005606
	0.0058668			1.68218	0.0597443
	0.005867					2.2416	0.067884
	0.0058668	1.32885	0.0487301
	0.005867									3.3675	0.071038
	0.005867											5.32299	0.093162
	0.005867							2.14115	0.063493
	0.005867													3.23904	0.078434
	0.005867															4.62982	0.09673
	0.0058668																	4.04648	0.0871708
	0.005867
	0.005867
	0.005867
	0.005867
	0.005867
	0.005867
	0.0061275			1.42508	0.0486828
	0.006128					1.94914	0.053853
	0.0061275	1.17613	0.0453077
	0.006128									2.87555	0.061993
	0.006128											4.63173	0.074249
	0.006128							1.80343	0.048192
	0.006128													2.85932	0.065646
	0.006128															3.82745	0.073042
	0.0061275																	3.45771	0.071398
	0.006128
	0.006128
	0.006128
	0.006128
	0.006128
	0.006128
	0.0063882			1.28389	0.0535334
	0.006388					1.64725	0.050897
	0.0063883	1.03716	0.0362415
	0.006388									2.40268	0.048599
	0.006388											3.89989	0.067942
	0.006388							1.5703	0.048854
	0.006388													2.28963	0.056391
	0.006388															3.13721	0.067345
	0.0063883																	2.87963	0.0544641
	0.006388
	0.006388
	0.006388
	0.006388
	0.006388
	0.006388
	0.006649			1.02579	0.0482523
	0.006649					1.40394	0.044533
	0.006649	0.836755	0.036659
	0.006649									2.03607	0.04831
	0.006649											3.36423	0.065089
	0.006649							1.34659	0.045359
	0.006649													1.98186	0.056406
	0.006649															2.66971	0.065087
	0.006649																	2.44867	0.0537775
	0.006649
	0.006649
	0.006649
	0.006649
	0.006649
	0.006649
	0.0069097			0.951175	0.0379067
	0.00691					1.22394	0.042188
	0.0069097	0.799925	0.0388821
	0.00691									1.72482	0.047308
	0.00691											2.86952	0.055082
	0.00691							1.12812	0.041661
	0.00691													1.7978	0.050222
	0.00691															2.30325	0.056542
	0.0069097																	2.10783	0.0490587
	0.00691
	0.00691
	0.00691
	0.00691
	0.00691
	0.00691
	0.0071705			0.800392	0.0327605
	0.00717					1.06592	0.038975
	0.0071705	0.733385	0.0335158
	0.00717									1.56113	0.040523
	0.00717											2.38933	0.04441
	0.00717							1.02236	0.036432
	0.00717													1.4805	0.047345
	0.00717															2.00187	0.048725
	0.0071705																	1.89381	0.0441628
	0.00717
	0.00717
	0.00717
	0.00717
	0.00717
	0.00717
	0.0074312			0.709708	0.0325183
	0.007431					0.92977	0.034478
	0.0074312	0.63829	0.0311799
	0.007431									1.31281	0.037437
	0.007431											2.09729	0.050044
	0.007431							0.871064	0.0368
	0.007431													1.28959	0.039709
	0.007431															1.78652	0.050175
	0.0074312																	1.60662	0.045408
	0.007431
	0.007431
	0.007431
	0.007431
	0.007431
	0.007431
	0.0076919			0.643064	0.0290228
	0.007692					0.771431	0.032798
	0.0076919	0.597089	0.0302776
	0.007692									1.14247	0.033265
	0.007692											1.79021	0.04418
	0.007692							0.726788	0.032889
	0.007692													1.15415	0.03726
	0.007692															1.50426	0.044805
	0.007692																	1.41729	0.0424785
	0.007692
	0.007692
	0.007692
	0.007692
	0.007692
	0.007692
	0.0079526			0.569033	0.0313991
	0.007953					0.689618	0.031245
	0.0079527	0.536407	0.0278304
	0.007953									0.999547	0.030732
	0.007953											1.45396	0.037722
	0.007953							0.700701	0.031664
	0.007953													0.996188	0.03828
	0.007953															1.29671	0.042418
	0.0079527																	1.23988	0.0352862
	0.007953
	0.007953
	0.007953
	0.007953
	0.007953
	0.007953
	0.0082134			0.489242	0.0284843
	0.008213					0.625554	0.029648
	0.0082134	0.479861	0.0272946
	0.008213									0.901643	0.03019
	0.008213											1.36871	0.034689
	0.008213							0.605084	0.030317
	0.008213													0.83896	0.03761
	0.008213															1.22839	0.042282
	0.0082134																	1.07233	0.0350034
	0.008213
	0.008213
	0.008213
	0.008213
	0.008213
	0.008213
	0.0084741			0.501852	0.0260591
	0.008474					0.561315	0.026193
	0.0084741	0.504134	0.0259807
	0.008474									0.841263	0.026885
	0.008474											1.22114	0.031819
	0.008474							0.596149	0.027995
	0.008474													0.805753	0.034339
	0.008474															1.04831	0.035421
	0.0084741																	0.964711	0.0325115
	0.008474
	0.008474
	0.008474
	0.008474
	0.008474
	0.008474
	0.0087348			0.431856	0.026603
	0.008735					0.497772	0.026767
	0.0087349	0.452604	0.0278395
	0.008735									0.714069	0.027782
	0.008735											1.02388	0.030247
	0.008735							0.509739	0.0258
	0.008735													0.697859	0.03292
	0.008735															0.97219	0.038542
	0.0087349																	0.868978	0.0334061
	0.008735
	0.008735
	0.008735
	0.008735
	0.008735
	0.008735
	0.0089956			0.385623	0.0286193
	0.008996					0.452429	0.027975
	0.0089956	0.365019	0.0273941
	0.008996									0.630762	0.028069
	0.008996											0.932113	0.031793
	0.008996							0.454546	0.026735
	0.008996													0.626736	0.032677
	0.008996															0.824418	0.037721
	0.0089956																	0.755333	0.029746
	0.008996
	0.008996
	0.008996
	0.008996
	0.008996
	0.008996
	0.0092563			0.386314	0.0228808
	0.009256					0.472457	0.022627
	0.0092563	0.386158	0.0221454
	0.009256									0.609891	0.023714
	0.009256											0.914792	0.02563
	0.009256							0.408306	0.021958
	0.009256													0.576448	0.03062
	0.009256															0.770641	0.031486
	0.0092563																	0.729582	0.0296698
	0.009256
	0.009256
	0.009256
	0.009256
	0.009256
	0.009256
	0.009517			0.30065	0.0235321
	0.009517					0.337277	0.0238
	0.009517	0.334224	0.0233615
	0.009517									0.523121	0.024628
	0.009517											0.767804	0.026493
	0.009517							0.351783	0.023977
	0.009517													0.537331	0.032195
	0.009517															0.647797	0.032288
	0.0095171																	0.617318	0.0262215
	0.009517
	0.009517
	0.009517
	0.009517
	0.009517
	0.009517
	0.0097777			0.291075	0.0213598
	0.009778					0.36925	0.022913
	0.0097778	0.352734	0.0223133
	0.009778									0.502679	0.023061
	0.009778											0.742876	0.025022
	0.009778							0.334034	0.021957
	0.009778													0.521421	0.027836
	0.009778															0.59949	0.028076
	0.0097778																	0.600488	0.0259498
	0.009778
	0.009778
	0.009778
	0.009778
	0.009778
	0.009778
	0.0100385	0.320424	0.0229999
	0.0100385			0.269377	0.0215137
	0.010039					0.306576	0.02379
	0.010039							0.322223	0.023458
	0.010039									0.440116	0.024033
	0.010039											0.663614	0.026873
	0.010039													0.472299	0.029012
	0.010039															0.603618	0.031515
	0.0100385																	0.558834	0.0287882
	0.010039
	0.010039
	0.010039
	0.010039
	0.010039
	0.010039
	0.010105									0.482156	0.011924
	0.010105											0.702499	0.015245
	0.010105	0.330287	0.0096568
	0.010105			0.296021	0.0110149
	0.010105					0.356619	0.010519
	0.010105							0.344046	0.01107
	0.0102992	0.287418	0.0211258
	0.0102992			0.242027	0.0228052
	0.010299					0.303186	0.021352
	0.010299							0.299088	0.021544
	0.010299									0.433088	0.021263
	0.010299											0.574508	0.023767
	0.010299													0.441146	0.028553
	0.010299															0.541402	0.029626
	0.0102992																	0.531365	0.0269011
	0.010299
	0.010299
	0.010299
	0.010299
	0.010299
	0.010299
	0.0105599	0.26705	0.0211401
	0.0105599			0.237778	0.0198683
	0.01056					0.293674	0.021553
	0.01056							0.292605	0.020252
	0.01056									0.391297	0.021864
	0.01056											0.562345	0.022977
	0.01056													0.398575	0.027539
	0.01056															0.487985	0.025712
	0.0105599																	0.484076	0.024251
	0.01056
	0.01056
	0.01056
	0.01056
	0.01056
	0.01056
	0.010757									0.379187	0.009836
	0.010757											0.540616	0.010986
	0.0107568																	0.508781	0.0122835
	0.010757
	0.010757
	0.010757
	0.010757
	0.0107569	0.281156	0.0083226
	0.0107569			0.234072	0.0091645
	0.010757					0.278188	0.008488
	0.010757							0.281729	0.008979
	0.010757													0.438591	0.011213
	0.010757															0.57753	0.01341
	0.010757
	0.010757
	0.0108206	0.284991	0.022023
	0.0108206			0.224759	0.0205642
	0.010821					0.286492	0.020414
	0.010821									0.373011	0.022161
	0.010821											0.500401	0.022329
	0.010821							0.274861	0.021295
	0.010821													0.353047	0.026635
	0.010821															0.438341	0.027426
	0.0108207																	0.444575	0.0246062
	0.010821
	0.010821
	0.010821
	0.010821
	0.010821
	0.010821
	0.0110813			0.224412	0.0196399
	0.011081					0.246047	0.020515
	0.0110814	0.249884	0.0196841
	0.011081							0.231289	0.019713
	0.011081									0.336266	0.020182
	0.011081											0.463794	0.021988
	0.011081													0.310925	0.026029
	0.011081															0.392556	0.026361
	0.0110814																	0.383429	0.0218943
	0.011081
	0.011081
	0.011081
	0.011081
	0.011081
	0.011081
	0.011342			0.17976	0.0207519
	0.011342					0.218051	0.020921
	0.0113421	0.233218	0.0213103
	0.011342							0.212599	0.021753
	0.011342									0.278094	0.020516
	0.011342											0.431807	0.021895
	0.011342													0.30762	0.024671
	0.011342															0.388234	0.023402
	0.0113421																	0.389586	0.021139
	0.011342
	0.011342
	0.011342
	0.011342
	0.011342
	0.011342
	0.011409									0.306871	0.007547
	0.011409											0.426324	0.009576
	0.0114087	0.243751	0.0080714
	0.0114087			0.196753	0.00801
	0.011409							0.22158	0.007929
	0.0114087																	0.416396	0.0097522
	0.011409
	0.011409
	0.011409
	0.011409
	0.011409					0.230234	0.007086
	0.011409													0.352422	0.008415
	0.011409															0.464604	0.010527
	0.011409
	0.011409
	0.0116028	0.201836	0.0183878
	0.0116028			0.192602	0.0180571
	0.011603					0.198061	0.018961
	0.011603							0.204446	0.019191
	0.011603									0.278265	0.018256
	0.011603											0.389214	0.021322
	0.011603													0.298275	0.024605
	0.011603															0.37736	0.026047
	0.0116028																	0.32255	0.0214149
	0.011603
	0.011603
	0.011603
	0.011603
	0.011603
	0.011603
	0.0118635	0.231246	0.0191199
	0.0118635			0.196297	0.0184452
	0.011864					0.198384	0.018646
	0.011864							0.22173	0.019186
	0.011864									0.287489	0.019828
	0.011864											0.391375	0.021347
	0.011864													0.22117	0.025491
	0.011864															0.324495	0.02623
	0.0118635																	0.316216	0.024462
	0.011864
	0.011864
	0.011864
	0.011864
	0.011864
	0.011864
	0.012061									0.24686	0.006777
	0.012061											0.34252	0.008224
	0.0120605																	0.350211	0.0080043
	0.012061
	0.012061
	0.012061
	0.012061
	0.0120606	0.205235	0.0069356
	0.0120606			0.158301	0.0075315
	0.012061							0.179047	0.00695
	0.012061					0.184904	0.006795
	0.012061													0.294682	0.007362
	0.012061															0.372164	0.008771
	0.012061
	0.012061
	0.0121242	0.191339	0.0189575
	0.0121242			0.170141	0.01914
	0.012124					0.165026	0.018699
	0.012124							0.176963	0.019033
	0.012124									0.212756	0.020157
	0.012124											0.299425	0.019566
	0.012124													0.239536	0.025894
	0.012124															0.289401	0.024298
	0.0121242																	0.299628	0.0228915
	0.012124
	0.012124
	0.012124
	0.012124
	0.012124
	0.012124
	0.0123849	0.208352	0.0182451
	0.0123849			0.165377	0.0177617
	0.012385					0.185069	0.017878
	0.012385							0.183845	0.018224
	0.012385									0.240298	0.018471
	0.012385											0.307578	0.018661
	0.012385													0.217658	0.022721
	0.012385															0.315007	0.022795
	0.0123849																	0.282665	0.0219892
	0.012385
	0.012385
	0.012385
	0.012385
	0.012385
	0.012385
	0.0126456	0.194456	0.0180435
	0.0126456			0.168414	0.0171512
	0.012646					0.178238	0.018331
	0.012646							0.177268	0.018119
	0.012646									0.229527	0.017615
	0.012646											0.282635	0.018898
	0.012646													0.257134	0.021228
	0.012646															0.295086	0.022034
	0.0126456																	0.305762	0.0205377
	0.012646
	0.012646
	0.012646
	0.012646
	0.012646
	0.012646
	0.012712									0.212229	0.006006
	0.012712											0.2848	0.006895
	0.0127124																	0.307544	0.0080383
	0.012712
	0.012712
	0.012712
	0.012712
	0.0127125	0.191857	0.0065734
	0.0127125			0.148688	0.0060225
	0.012713					0.170046	0.005969
	0.012713							0.165737	0.006225
	0.012713													0.25269	0.007624
	0.012713															0.325187	0.008068
	0.012713
	0.012713
	0.0129063	0.211761	0.0168966
	0.0129063			0.16354	0.0158335
	0.012906					0.177743	0.01652
	0.012906									0.217883	0.015935
	0.012906											0.284296	0.017042
	0.012906							0.194916	0.016753
	0.012906													0.190627	0.022886
	0.012906															0.237455	0.02195
	0.0129064																	0.2588	0.0192751
	0.012906
	0.012906
	0.012906
	0.012906
	0.012906
	0.012906
	0.013167	0.190393	0.0185531
	0.013167			0.142259	0.0191782
	0.013167					0.161603	0.018241
	0.013167									0.192085	0.019054
	0.013167											0.262569	0.019292
	0.013167							0.158153	0.018696
	0.013167													0.193516	0.023829
	0.013167															0.206908	0.023218
	0.0131671																	0.22201	0.0224344
	0.013167
	0.013167
	0.013167
	0.013167
	0.013167
	0.013167
	0.013364									0.177402	0.005996
	0.013364											0.236529	0.006414
	0.0133642																	0.255831	0.0061851
	0.013364
	0.013364
	0.013364
	0.013364
	0.0133643	0.171712	0.0055536
	0.0133643			0.126666	0.0049775
	0.013364							0.139177	0.005609
	0.013364					0.142782	0.005973
	0.013365													0.22028	0.006767
	0.013365															0.267263	0.006182
	0.013365
	0.013365
	0.0134277	0.121474	0.0188022
	0.0134277			0.080755	0.0180798
	0.013428					0.103833	0.018276
	0.013428									0.133619	0.019108
	0.013428											0.196632	0.019248
	0.013428							0.10516	0.01773
	0.013428													0.203696	0.020637
	0.013428															0.212981	0.02222
	0.0134278																	0.225001	0.0197631
	0.013428
	0.013428
	0.013428
	0.013428
	0.013428
	0.013428
	0.0136884	0.167649	0.0186159
	0.0136884			0.090981	0.0179537
	0.013688					0.095106	0.017624
	0.013688									0.165095	0.01836
	0.013688											0.204111	0.01946
	0.013689							0.119641	0.017138
	0.013689													0.161755	0.021136
	0.013689															0.192933	0.022011
	0.0136885																	0.216688	0.0214649
	0.013689
	0.013689
	0.013689
	0.013689
	0.013689
	0.013689
	0.0139491	0.176908	0.0170485
	0.0139491			0.128526	0.0177054
	0.013949					0.136586	0.017357
	0.013949									0.172014	0.018213
	0.013949											0.217861	0.019118
	0.013949							0.142831	0.017753
	0.013949													0.162334	0.02183
	0.013949															0.216296	0.022031
	0.0139492																	0.218889	0.0201412
	0.013949
	0.013949
	0.013949
	0.013949
	0.013949
	0.013949
	0.014016									0.141978	0.005556
	0.014016											0.18935	0.005445
	0.0140161	0.152173	0.0061487
	0.0140161			0.100444	0.0054635
	0.014016							0.114045	0.005725
	0.0140161																	0.220382	0.0068575
	0.014016
	0.014016
	0.014016
	0.014016
	0.014016					0.115624	0.005327
	0.014017													0.181896	0.006377
	0.014017															0.221243	0.006418
	0.014017
	0.014017
	0.0142098	0.185827	0.0160419
	0.0142098			0.120374	0.0151826
	0.01421					0.135516	0.015241
	0.01421									0.175958	0.01582
	0.01421											0.214377	0.017195
	0.01421							0.139242	0.016491
	0.01421													0.149464	0.021547
	0.01421															0.181231	0.020378
	0.0142099																	0.177048	0.0189391
	0.01421
	0.01421
	0.01421
	0.01421
	0.01421
	0.01421
	0.0144705	0.135268	0.0181071
	0.0144705			0.09945	0.0182026
	0.014471					0.104457	0.017452
	0.014471							0.106539	0.017158
	0.014471									0.133529	0.01784
	0.014471											0.177067	0.018945
	0.014471													0.179464	0.019427
	0.014471															0.180558	0.02007
	0.0144705																	0.201799	0.0188655
	0.014471
	0.014471
	0.014471
	0.014471
	0.014471
	0.014471
	0.014668									0.134459	0.004564
	0.014668											0.167156	0.005249
	0.0146679																	0.202556	0.0058389
	0.014668
	0.014668
	0.014668
	0.014668
	0.014668	0.142074	0.005537
	0.014668			0.103628	0.004815
	0.014668					0.113292	0.005733
	0.014668							0.111358	0.005056
	0.014668													0.167389	0.006117
	0.014668															0.207269	0.006093
	0.014668
	0.014668
	0.0147312	0.162466	0.0177729
	0.0147312			0.10913	0.0176642
	0.014731					0.120095	0.016866
	0.014731							0.121248	0.016634
	0.014731									0.138957	0.017459
	0.014731											0.164937	0.018376
	0.014731													0.16576	0.021036
	0.014731															0.196471	0.020918
	0.0147312																	0.20827	0.01882
	0.014731
	0.014731
	0.014731
	0.014731
	0.014731
	0.014731
	0.0149919	0.144279	0.0166837
	0.0149919			0.083881	0.0159664
	0.014992					0.111617	0.016436
	0.014992							0.106753	0.01616
	0.014992									0.151589	0.016815
	0.014992											0.185704	0.017361
	0.014992													0.145866	0.019613
	0.014992															0.162736	0.019476
	0.0149919																	0.204924	0.0181845
	0.014992
	0.014992
	0.014992
	0.014992
	0.014992
	0.014992
	0.0152525			0.106437	0.0154379
	0.015253					0.129839	0.016073
	0.0152526	0.145161	0.0151079
	0.015253							0.112546	0.014619
	0.015253									0.145705	0.016273
	0.015253											0.170627	0.015887
	0.015253													0.1163	0.020354
	0.015253															0.180943	0.020271
	0.0152526																	0.151213	0.0191496
	0.015253
	0.015253
	0.015253
	0.015253
	0.015253
	0.015253
	0.01532									0.116297	0.004783
	0.01532											0.147408	0.005109
	0.0153197																	0.171085	0.0054866
	0.01532
	0.01532
	0.01532
	0.01532
	0.0153198	0.133185	0.0052691
	0.0153198			0.085743	0.0045765
	0.01532					0.092866	0.004997
	0.01532							0.094554	0.005371
	0.01532													0.145875	0.004683
	0.01532															0.16925	0.005667
	0.01532
	0.01532
	0.0155132			0.083135	0.0153903
	0.015513					0.10045	0.015333
	0.0155133	0.142486	0.0153975
	0.015513							0.103584	0.015718
	0.015513									0.131484	0.016269
	0.015513											0.144672	0.016398
	0.015513													0.120408	0.019783
	0.015513															0.148871	0.018908
	0.0155133																	0.158026	0.0187918
	0.015513
	0.015513
	0.015513
	0.015513
	0.015513
	0.015513
	0.0157739			0.08003	0.0163446
	0.015774					0.082084	0.015996
	0.015774	0.129209	0.0163522
	0.015774							0.0714	0.016751
	0.015774									0.084178	0.015664
	0.015774											0.166183	0.015893
	0.015774													0.111863	0.019405
	0.015774															0.1377	0.019377
	0.015774																	0.167764	0.017835
	0.015774
	0.015774
	0.015774
	0.015774
	0.015774
	0.015774
	0.015971									0.108968	0.004467
	0.015971											0.131651	0.004075
	0.0159715																	0.16451	0.0055464
	0.015972
	0.015972
	0.015972
	0.015972
	0.0159716	0.127324	0.0043239
	0.0159716			0.087836	0.0042716
	0.015972					0.091173	0.004764
	0.015972							0.090755	0.004133
	0.015972													0.13311	0.005533
	0.015972															0.154586	0.005461
	0.015972
	0.015972
	0.0160346	0.122001	0.015987
	0.0160346			0.064185	0.0158358
	0.016035					0.082048	0.015695
	0.016035									0.106361	0.015395
	0.016035											0.135916	0.016799
	0.016035							0.059215	0.015566
	0.016035													0.112534	0.018662
	0.016035															0.174951	0.019601
	0.0160347																	0.135832	0.0167502
	0.016035
	0.016035
	0.016035
	0.016035
	0.016035
	0.016035
	0.016295													0.119094	0.019361
	0.016295															0.147995	0.01879
	0.0162953																	0.149654	0.0177627
	0.016295
	0.016295
	0.016295
	0.016295
	0.016295
	0.016295
	0.016556													0.129968	0.018343
	0.016556															0.151395	0.018292
	0.016556																	0.140078	0.0167824
	0.016556
	0.016556
	0.016556
	0.016556
	0.016556
	0.016556
	0.016623									0.09819	0.004398
	0.016623											0.121944	0.005048
	0.0166232																	0.139908	0.0051148
	0.016623
	0.016623
	0.016623
	0.016623
	0.0166233	0.126616	0.0057691
	0.0166233			0.082329	0.0045705
	0.016623							0.083034	0.00475
	0.016623					0.084661	0.004827
	0.016624													0.117084	0.004922
	0.016624															0.143695	0.005154
	0.016624
	0.016624
	0.016817													0.106035	0.01959
	0.016817															0.109095	0.018993
	0.0168167																	0.146638	0.0178405
	0.016817
	0.016817
	0.016817
	0.016817
	0.016817
	0.016817
	0.017077													0.112299	0.019406
	0.017077															0.110882	0.019256
	0.0170774																	0.12577	0.0185005
	0.017077
	0.017077
	0.017077
	0.017077
	0.017077
	0.017077
	0.017275									0.087748	0.004525
	0.017275											0.106952	0.004492
	0.017275																	0.138574	0.0048952
	0.017275
	0.017275
	0.017275
	0.017275
	0.0172751	0.112316	0.0050918
	0.0172751			0.075174	0.0043893
	0.017275							0.078491	0.004827
	0.017275					0.078085	0.004481
	0.017276													0.107469	0.004909
	0.017276															0.13163	0.005098
	0.017276
	0.017276
	0.017338													0.101307	0.018622
	0.017338															0.111125	0.019327
	0.017338																	0.138278	0.0177088
	0.017338
	0.017338
	0.017338
	0.017338
	0.017338
	0.017338
	0.017599													0.123752	0.017952
	0.017599															0.142407	0.018537
	0.0175987																	0.141582	0.0162803
	0.017599
	0.017599
	0.017599
	0.017599
	0.017599
	0.017599
	0.017859													0.103388	0.017834
	0.017859															0.124401	0.018135
	0.0178594																	0.116178	0.0164208
	0.017859
	0.017859
	0.017859
	0.017859
	0.017859
	0.017859
	0.017927									0.079835	0.004515
	0.017927											0.094517	0.00448
	0.0179267																	0.126062	0.0044747
	0.017927
	0.017927
	0.017927
	0.017927
	0.0179268	0.101597	0.0046412
	0.0179268			0.063338	0.0044526
	0.017927							0.069023	0.00449
	0.017927					0.071584	0.004451
	0.017927													0.105486	0.004767
	0.017927															0.119874	0.005204
	0.017927
	0.017927
	0.01812													0.139133	0.01781
	0.01812															0.130136	0.017429
	0.01812																	0.154022	0.0164775
	0.01812
	0.01812
	0.01812
	0.01812
	0.01812
	0.01812
	0.018381													0.127256	0.016738
	0.018381															0.134628	0.017446
	0.0183807																	0.138916	0.0163535
	0.018381
	0.018381
	0.018381
	0.018381
	0.018381
	0.018381
	0.018578									0.065545	0.00377
	0.018578											0.07975	0.004128
	0.0185785																	0.118814	0.0046569
	0.018579
	0.018579
	0.018579
	0.018579
	0.0185786	0.0910891	0.0045465
	0.0185786			0.05482	0.0041784
	0.018579							0.059326	0.004273
	0.018579					0.059633	0.00394
	0.018579													0.090488	0.004497
	0.018579															0.103675	0.004706
	0.018579
	0.018579
	0.018641													0.09071	0.016204
	0.018641															0.112646	0.016641
	0.0186414																	0.115902	0.0160752
	0.018641
	0.018641
	0.018641
	0.018641
	0.018641
	0.018641
	0.018902													0.102436	0.01755
	0.018902															0.127059	0.017419
	0.018902																	0.122671	0.0154444
	0.018902
	0.018902
	0.018902
	0.018902
	0.018902
	0.018902
	0.019163													0.072415	0.017137
	0.019163															0.10046	0.017457
	0.0191627																	0.093721	0.0157824
	0.019163
	0.019163
	0.019163
	0.019163
	0.019163
	0.019163
	0.01923									0.061877	0.003956
	0.01923											0.075537	0.004031
	0.0192302																	0.114055	0.0045894
	0.01923
	0.01923
	0.01923
	0.01923
	0.0192303	0.0883271	0.0046595
	0.0192303			0.04799	0.0042191
	0.01923							0.059315	0.004342
	0.01923					0.057019	0.004157
	0.019231													0.085546	0.004772
	0.019231															0.094685	0.004747
	0.019231
	0.019231
	0.019423													0.098616	0.017569
	0.019423															0.100049	0.016964
	0.0194233																	0.110512	0.0160461
	0.019423
	0.019423
	0.019423
	0.019423
	0.019423
	0.019423
	0.019684													0.101293	0.017709
	0.019684															0.121017	0.017118
	0.019684																	0.111671	0.0161088
	0.019684
	0.019684
	0.019684
	0.019684
	0.019684
	0.019684
	0.019882									0.06327	0.003911
	0.019882											0.068508	0.00373
	0.0198819																	0.095816	0.0041304
	0.019882
	0.019882
	0.019882
	0.019882
	0.019882	0.0840401	0.0046406
	0.019882			0.052321	0.0041882
	0.019882							0.058122	0.004369
	0.019882					0.056585	0.003894
	0.019883													0.075254	0.00415
	0.019883															0.086467	0.004356
	0.019883
	0.019883
	0.019945													0.090527	0.016674
	0.019945															0.09691	0.015845
	0.0199446																	0.12094	0.0159462
	0.019945
	0.019945
	0.019945
	0.019945
	0.019945
	0.019945
	0.020205													0.074117	0.016755
	0.020205															0.100542	0.016422
	0.0202052																	0.111643	0.015776
	0.020205
	0.020205
	0.020205
	0.020205
	0.020205
	0.020205
	0.020466													0.081802	0.015911
	0.020466															0.113168	0.014997
	0.0204659																	0.116497	0.0143489
	0.020466
	0.020466
	0.020466
	0.020466
	0.020466
	0.020466
	0.020534									0.061635	0.00359
	0.020534											0.066599	0.003484
	0.0205336																	0.10045	0.004199
	0.020534
	0.020534
	0.020534
	0.020534
	0.0205337	0.0871941	0.0037989
	0.0205337			0.05001	0.0035496
	0.020534							0.054941	0.003372
	0.020534					0.053103	0.003389
	0.020534													0.075412	0.004099
	0.020534															0.081191	0.00395
	0.020534
	0.020534
	0.020727													0.111593	0.01585
	0.020727															0.116485	0.01606
	0.0207265																	0.148945	0.0149687
	0.020727
	0.020727
	0.020727
	0.020727
	0.020727
	0.020727
	0.020987													0.08437	0.015799
	0.020987															0.100745	0.01637
	0.0209872																	0.117156	0.015243
	0.020987
	0.020987
	0.020987
	0.020987
	0.020987
	0.020987
	0.021185									0.053971	0.003673
	0.021185											0.062573	0.003538
	0.0211852																	0.096263	0.0040218
	0.021185
	0.021185
	0.021185
	0.021185
	0.0211854	0.0859521	0.0044587
	0.0211854			0.050832	0.003803
	0.021185							0.052515	0.003828
	0.021186					0.052251	0.003808
	0.021186													0.074935	0.004238
	0.021186															0.084462	0.004312
	0.021186
	0.021186
	0.021248													0.077277	0.016429
	0.021248															0.095008	0.015478
	0.0212478																	0.10181	0.0144641
	0.021248
	0.021248
	0.021248
	0.021248
	0.021248
	0.021248
	0.021508													0.096017	0.015238
	0.021508															0.102563	0.01505
	0.0215084																	0.107975	0.0144467
	0.021508
	0.021508
	0.021508
	0.021508
	0.021508
	0.021508
	0.021769													0.082448	0.015571
	0.021769															0.101626	0.016202
	0.021769																	0.114218	0.0151309
	0.021769
	0.021769
	0.021769
	0.021769
	0.021769
	0.021769
	0.021837									0.053458	0.003681
	0.021837											0.060412	0.003527
	0.0218369																	0.092708	0.0040477
	0.021837
	0.021837
	0.021837
	0.021837
	0.021837	0.0798921	0.0041707
	0.021837			0.049001	0.0038254
	0.021837							0.050169	0.003712
	0.021837					0.046542	0.003772
	0.021838													0.070953	0.003929
	0.021838															0.079893	0.003722
	0.021838
	0.021838
	0.02203													0.099321	0.015782
	0.02203															0.101094	0.016232
	0.0220297																	0.115917	0.0152387
	0.02203
	0.02203
	0.02203
	0.02203
	0.02203
	0.02203
	0.02229													0.099064	0.015344
	0.02229															0.112747	0.015098
	0.0222903																	0.131768	0.014069
	0.02229
	0.02229
	0.02229
	0.02229
	0.02229
	0.02229
	0.022488									0.051856	0.003678
	0.022488											0.058753	0.003618
	0.0224885																	0.078066	0.0042593
	0.022489
	0.022489
	0.022489
	0.022489
	0.0224886	0.0802051	0.0039168
	0.0224886			0.049227	0.0036965
	0.022489							0.054291	0.003752
	0.022489					0.049197	0.003273
	0.022489													0.062534	0.004046
	0.022489															0.068018	0.004448
	0.022489
	0.022489
	0.022551													0.105164	0.015801
	0.022551															0.099278	0.014692
	0.0225509																	0.103602	0.0144475
	0.022551
	0.022551
	0.022551
	0.022551
	0.022551
	0.022551
	0.022812													0.066949	0.015917
	0.022812															0.084806	0.015913
	0.0228115																	0.086603	0.0146659
	0.022812
	0.022812
	0.022812
	0.022812
	0.022812
	0.022812
	0.023072													0.081044	0.015653
	0.023072															0.079766	0.016065
	0.0230721																	0.068773	0.0146742
	0.023072
	0.023072
	0.023072
	0.023072
	0.023072
	0.023072
	0.02314									0.040886	0.003559
	0.02314											0.046376	0.003629
	0.0231401																	0.083921	0.0036127
	0.02314
	0.02314
	0.02314
	0.02314
	0.0231402	0.0743091	0.0043212
	0.0231402			0.037767	0.0035618
	0.02314							0.043093	0.00369
	0.02314					0.039424	0.003497
	0.023141													0.062553	0.003829
	0.023141															0.071741	0.00372
	0.023141
	0.023141
	0.023333													0.044288	0.016326
	0.023333															0.046813	0.015852
	0.0233327																	0.078238	0.0145469
	0.023333
	0.023333
	0.023333
	0.023333
	0.023333
	0.023333
	0.023593													0.071941	0.01635
	0.023593															0.091319	0.01622
	0.0235933																	0.108856	0.0154112
	0.023593
	0.023593
	0.023593
	0.023593
	0.023593
	0.023593
	0.023792									0.049578	0.003596
	0.023792											0.054906	0.003602
	0.0237917																	0.081199	0.0040772
	0.023792
	0.023792
	0.023792
	0.023792
	0.0237918	0.0785541	0.0040753
	0.0237918			0.047331	0.0038226
	0.023792							0.047326	0.003562
	0.023792					0.044506	0.003596
	0.023793													0.064259	0.003813
	0.023793															0.070484	0.004013
	0.023793
	0.023793
	0.023854													0.076564	0.015041
	0.023854															0.078565	0.014861
	0.0238539																	0.092666	0.0139068
	0.023854
	0.023854
	0.023854
[truncated: 2,113 more rows]

## Sheet: Figure S2b-e
	Figure S2b	Sample	S1	S2	S3	S4	S5	S6	S7	S8	S9	Thrombin-0.0002	Thrombin-0.001
		Volume fraction	0.152	0.239	0.288	0.277	0.322	0.326	0.382	0.439	0.397	0.319	0.365
	Figure S2c	Sample	S1	S2	S3	S4	S5	S6	S7	S8	S9	Thrombin-0.0002	Thrombin-0.001
		Specific surface	2.18e-07	4.12e-07	5.1e-07	4.92e-07	7.7e-07	1.28e-06	7.45e-07	1.15e-06	9.4e-07	5.75e-07	1e-06
	Figure S2d	Sample	S1	S2	S3	S4	S5	S6	S7	S8	S9	Thrombin-0.0002	Thrombin-0.001
		Number of protofibrils per fiber	3500	3070	1900	2670	1430	505	1040	394	312	2020	526
	Figure S2e	Sample	S1	S2	S3	S4	S5	S6	S7	S8	S9	Thrombin-0.0002	Thrombin-0.001
		Fractal dimention	1.6823	2.0639	2.5697	2.631	2.7509	2.8242	NA	NA	2.7657	2.6418	2.7274

[truncated: 17 more sheets: Figure S3, Figure S4, Figure S5, Figure S6, Figure S7, Figure S8a, Figure S8b-c, Figure S9, Figure S10, Figure S11, Figure S12, Figure S13, Figure S14, Figure S15, Figure S16, Figure S17, Figure S18]
